# Supplementary material for: Exclusive breastfeeding and associated factors among HIV positive mothers in Northern Ethiopia
Source: PLoS One. 2019 Jan 16;14(1):e0210782. doi: 10.1371/journal.pone.0210782 (PMC6334918; doi:10.1371/journal.pone.0210782)
Supplement: S1 File — (XLSX) [file pone.0210782.s001.xlsx]

## Sheet: Sheet1
Saint Merry Hospital	25-34	Married	Tigre	Orthodox	Secondory Education	501-1000	Urban	Male	7-12 months	Yes		Yes	Immediately after delivery	0-6 months	6-10 times	No		Yes	6months	Yes	6months	no				No			Good knowledge	Favourable	2017-01-02	Preterm	Yes	Yes	Health facility	Health Professional	Instrumental Delivery	Nothing	yes	25-34	secondory	Exclusive breast feeding
Saint Merry Hospital	15-24	Married	Tigre	Orthodox	Secondory Education	501-1000	Urban	Female	7-12 months	Yes		Yes	Immediately after delivery	7-12 months	6-10 times	No		Yes	6months	Yes	6months	no				No			Good knowledge	Favourable	2017-01-02	Term	Yes	Yes	Health facility	Health Professional	Instrumental Delivery	Nothing	yes	15-24	secondory	Exclusive breast feeding
Saint Merry Hospital	25-34	Married	Tigre	Orthodox	Diploma and more	>=1001	Urban	Female	7-12 months	Yes		Yes	Immediately after delivery	0-6 months	6-10 times	No		Yes	6months	Yes	6months	no				No			Good knowledge	Favourable	2017-03-04	Term	Yes	Yes	Health facility	Health Professional	SVD	Breast engorgement	yes	25-34	no formal education	Exclusive breast feeding
Saint Merry Hospital	25-34	Married	Tigre	Orthodox	Primary Education	501-1000	Urban	Male	7-12 months	Yes		Yes	Immediately after delivery	7-12 months	Frequent and on demand	No		Yes	6months	Yes	6months	no				No			Good knowledge	Favourable	2017-01-02	Term	Yes	Yes	Health facility	Health Professional	Instrumental Delivery	Nothing	yes	25-34	primary education	Exclusive breast feeding
Saint Merry Hospital	15-24	Married	Tigre	Orthodox	Read and write	501-1000	Urban	Female	7-12 months	Yes		Yes	Immediately after delivery	0-6 months	6-10 times	No		Yes	6months	Yes	6months	no				No			Good knowledge	Favourable	2017-03-04	Term	Yes	Yes	Health facility	Health Professional	SVD	Nothing	yes	15-24	no formal education	Exclusive breast feeding
Saint Merry Hospital	15-24	Married	Tigre	Orthodox	Primary Education	501-1000	Rural	Female	7-12 months	Yes		Yes	Immediately after delivery	0-6 months	6-10 times	No		Yes	6months	Yes	6months	no				No			Good knowledge	Favourable	2017-03-04	Term	Yes	Yes	Health facility	Health Professional	SVD	Nothing	yes	15-24	primary education	Exclusive breast feeding
Saint Merry Hospital	25-34	Married	Tigre	Orthodox	Diploma and more	>=1001	Urban	Female	7-12 months	Yes		Yes	Immediately after delivery	0-6 months	6-10 times	No		Yes	6months	Yes	6months	no				No			Good knowledge	Favourable	2017-03-04	Term	Yes	Yes	Health facility	Health Professional	SVD	Nothing	yes	25-34	more than secondory	Exclusive breast feeding
Saint Merry Hospital	25-34	Married	Tigre	Orthodox	Diploma and more	>=1001	Urban	Female	7-12 months	Yes		Yes	Immediately after delivery	0-6 months	6-10 times	No		Yes	6months	Yes	6months	no				No			Poor knowledge	Favourable	2017-01-02	Term	Yes	Yes	Health facility	Health Professional	Instrumental Delivery	Nothing	yes	25-34	more than secondory	Exclusive breast feeding
Saint Merry Hospital	25-34	Married	Tigre	Orthodox	Read and write	>=1001	Urban	Female	7-12 months	Yes		Yes	Immediately after delivery	0-6 months	6-10 times	No		Yes	6months	Yes	6months	no				No			Good knowledge	Favourable	2017-03-04	Term	Yes	Yes	Health facility	Health Professional	SVD	Nothing	yes	25-34	no formal education	Exclusive breast feeding
Saint Merry Hospital	25-34	Married	Tigre	Orthodox	Diploma and more	>=1001	Urban	Female	7-12 months	Yes		Yes	Immediately after delivery	0-6 months	6-10 times	No		Yes	6months	Yes	6months	no				No			Good knowledge	Favourable	2017-01-02	Term	Yes	Yes	Health facility	Health Professional	SVD	Nothing	yes	25-34	more than secondory	Exclusive breast feeding
Saint Merry Hospital	25-34	Married	Tigre	Orthodox	Diploma and more	>=1001	Urban	Female	7-12 months	Yes		Yes	Immediately after delivery	0-6 months	6-10 times	No		Yes	6months	Yes	6months	no				No			Good knowledge	Favourable	2017-01-02	Term	Yes	Yes	Health facility	Health Professional	SVD	Nothing	yes	25-34	no formal education	Exclusive breast feeding
Saint Merry Hospital	25-34	Married	Tigre	Orthodox	Read and write	501-1000	Urban	Female	7-12 months	Yes		Yes	Immediately after delivery	0-6 months	6-10 times	No		Yes	6months	Yes	6months	no				No			Good knowledge	Favourable	2017-03-04	Term	Yes	Yes	Health facility	Health Professional	SVD	Nothing	yes	25-34	no formal education	Exclusive breast feeding
Saint Merry Hospital	35-44	Married	Tigre	Orthodox	No formal Education	501-1000	Urban	Female	7-12 months	No	Fear of Divorce	Yes	Immediately after delivery	0-6 months	Frequent and on demand	No		No		Yes	6months	Yes	Water	Illness of the child	4-6 months	No			Poor knowledge	Unfavourable	2017-01-02	Term	No	No	Health facility	Health Professional	SVD	Nothing	no	>=35	no formal education	Mixed feeding
Saint Merry Hospital	25-34	Married	Tigre	Orthodox	Secondory Education	>=1001	Urban	Female	7-12 months	Yes		Yes	Immediately after delivery	7-12 months	6-10 times	No		Yes	6months	Yes	6months	no				No			Good knowledge	Favourable	2017-01-02	Term	Yes	Yes	Health facility	Health Professional	SVD	Nothing	yes	25-34	secondory	Exclusive breast feeding
Saint Merry Hospital	25-34	Married	Tigre	Orthodox	Primary Education	501-1000	Urban	Female	7-12 months	Yes		Yes	Immediately after delivery	7-12 months	6-10 times	No		Yes	6months	Yes	6months	no				No			Good knowledge	Favourable	2017-03-04	Term	Yes	Yes	Health facility	Health Professional	SVD	Nothing	yes	25-34	primary education	Exclusive breast feeding
Saint Merry Hospital	25-34	Married	Tigre	Orthodox	Primary Education	501-1000	Urban	Female	7-12 months	Yes		Yes	Immediately after delivery	7-12 months	6-10 times	No		Yes	6months	Yes	6months	no				No			Good knowledge	Favourable	2017-03-04	Term	Yes	Yes	Health facility	Health Professional	SVD	Nothing	yes	25-34	primary education	Exclusive breast feeding
Saint Merry Hospital	25-34	Married	Tigre	Orthodox	Primary Education	501-1000	Urban	Male	7-12 months	Yes		Yes	Immediately after delivery	7-12 months	6-10 times	No		Yes	6months	Yes	6months	no				No			Poor knowledge	Unfavourable	2017-03-04	Term	Yes	Yes	Health facility	Health Professional	SVD	Nothing	yes	25-34	primary education	Exclusive breast feeding
Saint Merry Hospital	25-34	Married	Tigre	Orthodox	Primary Education	501-1000	Urban	Female	7-12 months	Yes		Yes	Immediately after delivery	7-12 months	6-10 times	No		Yes	6months	Yes	6months	no				No			Good knowledge	Favourable	2017-03-04	Term	Yes	Yes	Health facility	Health Professional	SVD	Nothing	yes	25-34	primary education	Exclusive breast feeding
Saint Merry Hospital	25-34	Married	Tigre	Orthodox	Primary Education	501-1000	Urban	Male	7-12 months	Yes		Yes	Immediately after delivery	7-12 months	6-10 times	No		Yes	6months	Yes	6months	no				No			Poor knowledge	Favourable	2017-03-04	Term	Yes	Yes	Health facility	Health Professional	Instrumental Delivery	Nothing	yes	25-34	primary education	Exclusive breast feeding
Saint Merry Hospital	25-34	Married	Tigre	Orthodox	Primary Education	501-1000	Urban	Female	7-12 months	Yes		Yes	Immediately after delivery	7-12 months	6-10 times	No		Yes	6months	Yes	6months	no				No			Good knowledge	Favourable	2017-03-04	Term	Yes	Yes	Health facility	Health Professional	SVD	Nothing	yes	25-34	primary education	Exclusive breast feeding
Saint Merry Hospital	25-34	Married	Tigre	Orthodox	Primary Education	501-1000	Urban	Female	7-12 months	Yes		Yes	Immediately after delivery	7-12 months	6-10 times	No		Yes	6months	Yes	6months	no				No			Good knowledge	Unfavourable	2017-03-04	Term	Yes	Yes	Health facility	Health Professional	SVD	Nothing	yes	25-34	primary education	Exclusive breast feeding
Saint Merry Hospital	15-24	Married	Tigre	Orthodox	Secondory Education	501-1000	Urban	Female	7-12 months	Yes		Yes	Immediately after delivery	7-12 months	6-10 times	No		Yes	6months	Yes	6months	no				No			Poor knowledge	Favourable	2017-01-02	Term	Yes	Yes	Health facility	Health Professional	Instrumental Delivery	Nothing	yes	15-24	secondory	Exclusive breast feeding
Saint Merry Hospital	25-34	Married	Tigre	Orthodox	Primary Education	501-1000	Rural	Female	7-12 months	Yes		Yes	Immediately after delivery	7-12 months	6-10 times	No		Yes	6months	Yes	6months	no				No			Good knowledge	Unfavourable	2017-03-04	Term	Yes	Yes	Health facility	Health Professional	SVD	Nothing	yes	25-34	primary education	Exclusive breast feeding
Saint Merry Hospital	35-44	Married	Tigre	Orthodox	Read and write	>=1001	Urban	Male	7-12 months	Yes		Yes	Immediately after delivery	7-12 months	6-10 times	No		Yes	6months	Yes	6months	no				No			Good knowledge	Favourable	2017-01-02	Preterm	Yes	Yes	Health facility	Health Professional	SVD	Nothing	yes	>=35	no formal education	Exclusive breast feeding
Saint Merry Hospital	25-34	Married	Tigre	Orthodox	Primary Education	501-1000	Urban	Male	7-12 months	Yes		Yes	Immediately after delivery	7-12 months	6-10 times	No		Yes	6months	Yes	6months	no				No			Poor knowledge	Favourable	2017-03-04	Term	Yes	Yes	Health facility	Health Professional	SVD	Nothing	yes	25-34	primary education	Exclusive breast feeding
Saint Merry Hospital	25-34	Married	Tigre	Orthodox	Primary Education	501-1000	Urban	Female	7-12 months	Yes		Yes	Immediately after delivery	0-6 months	6-10 times	No		Yes	6months	Yes	6months	no				No			Good knowledge	Favourable	2017-03-04	Term	Yes	Yes	Health facility	Health Professional	SVD	Nothing	yes	25-34	primary education	Exclusive breast feeding
Saint Merry Hospital	25-34	Married	Tigre	Orthodox	Secondory Education	501-1000	Urban	Male	7-12 months	Yes		Yes	Immediately after delivery	0-6 months	6-10 times	No		Yes	6months	Yes	6months	no				No			Good knowledge	Favourable	2017-01-02	Term	Yes	Yes	Health facility	Health Professional	SVD	Nothing	yes	25-34	secondory	Exclusive breast feeding
Saint Merry Hospital	25-34	Married	Tigre	Muslim	Primary Education	>=1001	Urban	Male	7-12 months	Yes		Yes	Immediately after delivery	0-6 months	6-10 times	No		Yes	6months	Yes	6months	no				No			Poor knowledge	Favourable	2017-03-04	Term	Yes	Yes	Health facility	Health Professional	SVD	Nothing	yes	25-34	primary education	Exclusive breast feeding
Saint Merry Hospital	25-34	Married	Tigre	Orthodox	Read and write	501-1000	Urban	Female	7-12 months	Yes		Yes	Immediately after delivery	0-6 months	6-10 times	No		Yes	6months	Yes	6months	no				No			Good knowledge	Unfavourable	>=5	Term	Yes	Yes	Health facility	Health Professional	C/S	Nothing	yes	25-34	no formal education	Exclusive breast feeding
Saint Merry Hospital	25-34	Married	Tigre	Orthodox	Primary Education	501-1000	Urban	Female	7-12 months	Yes		Yes	Immediately after delivery	0-6 months	6-10 times	No		Yes	6months	Yes	6months	no				No			Good knowledge	Favourable	>=5	Term	Yes	Yes	Health facility	Health Professional	SVD	Nothing	yes	25-34	primary education	Exclusive breast feeding
Saint Merry Hospital	25-34	Married	Tigre	Orthodox	Read and write	501-1000	Urban	Female	7-12 months	Yes		Yes	Immediately after delivery	0-6 months	6-10 times	No		Yes	6months	Yes	6months	no				No			Poor knowledge	Favourable	2017-03-04	Term	Yes	Yes	Health facility	Health Professional	Instrumental Delivery	Nothing	yes	25-34	no formal education	Exclusive breast feeding
Saint Merry Hospital	25-34	Married	Tigre	Orthodox	Primary Education	501-1000	Urban	Female	7-12 months	Yes		Yes	Immediately after delivery	7-12 months	6-10 times	No		Yes	6months	Yes	6months	no				No			Good knowledge	Unfavourable	2017-03-04	Term	Yes	Yes	Health facility	Health Professional	SVD	Nothing	yes	25-34	primary education	Exclusive breast feeding
Saint Merry Hospital	25-34	Married	Tigre	Orthodox	Primary Education	501-1000	Urban	Male	7-12 months	Yes		Yes	Immediately after delivery	7-12 months	6-10 times	No		Yes	6months	Yes	6months	no				No			Poor knowledge	Unfavourable	2017-03-04	Term	Yes	Yes	Health facility	Health Professional	SVD	Nothing	yes	25-34	primary education	Exclusive breast feeding
Saint Merry Hospital	25-34	Married	Tigre	Orthodox	Primary Education	501-1000	Urban	Male	7-12 months	Yes		Yes	Immediately after delivery	7-12 months	Frequent and on demand	No		Yes	6months	Yes	6months	no				No			Good knowledge	Favourable	2017-01-02	Term	Yes	Yes	Health facility	Health Professional	Instrumental Delivery	Nothing	yes	25-34	primary education	Exclusive breast feeding
Saint Merry Hospital	25-34	Married	Tigre	Orthodox	Secondory Education	>=1001	Urban	Female	7-12 months	Yes		Yes	Immediately after delivery	7-12 months	6-10 times	No		Yes	6months	Yes	6months	no				No			Good knowledge	Favourable	2017-03-04	Term	Yes	Yes	Health facility	Health Professional	SVD	Nothing	yes	25-34	secondory	Exclusive breast feeding
Saint Merry Hospital	25-34	Married	Tigre	Orthodox	Primary Education	501-1000	Urban	Female	6 months	Yes		Yes	Immediately after delivery	0-6 months	Frequent and on demand	No		Yes	6months	Yes	6months	no				No			Poor knowledge	Favourable	2017-01-02	Term	Yes	Yes	Health facility	Health Professional	SVD	Nothing	yes	25-34	primary education	Exclusive breast feeding
Saint Merry Hospital	35-44	Married	Tigre	Orthodox	No formal Education	501-1000	Urban	Male	7-12 months	No	Fear of Divorce	Yes	Immediately after delivery	7-12 months	Frequent and on demand	No		No		Yes	6months	Yes	Water	Illness of the child	4-6 months	No			Poor knowledge	Unfavourable	2017-01-02	Term	No	No	Health facility	Health Professional	Instrumental Delivery	Nothing	no	>=35	no formal education	Mixed feeding
Saint Merry Hospital	35-44	Married	Tigre	Orthodox	No formal Education	501-1000	Urban	Male	7-12 months	No	Fear of Divorce	Yes	Immediately after delivery	7-12 months	Frequent and on demand	No		No		Yes	6months	Yes	Water	Illness of the child	4-6 months	No			Poor knowledge	Favourable	2017-01-02	Term	No	No	Health facility	Health Professional	Instrumental Delivery	Nothing	no	>=35	no formal education	Mixed feeding
Saint Merry Hospital	35-44	Married	Tigre	Orthodox	No formal Education	501-1000	Urban	Male	7-12 months	No	Fear of Divorce	Yes	Immediately after delivery	7-12 months	Frequent and on demand	No		No		Yes	6months	Yes	Water	Illness of the child	4-6 months	No			Poor knowledge	Unfavourable	2017-01-02	Term	No	No	Health facility	Health Professional	Instrumental Delivery	Nothing	no	>=35	no formal education	Mixed feeding
Saint Merry Hospital	25-34	Widowed	Tigre	Orthodox	Secondory Education	501-1000	Urban	Female	7-12 months	Yes		Yes	Immediately after delivery	0-6 months	6-10 times	No		Yes	6months	Yes	6months	no				No			Poor knowledge	Favourable	2017-01-02	Term	Yes	Yes	Health facility	Health Professional	SVD	Nothing	yes	25-34	secondory	Exclusive breast feeding
Saint Merry Hospital	25-34	Married	Tigre	Orthodox	Secondory Education	501-1000	Urban	Male	7-12 months	Yes		Yes	Immediately after delivery	0-6 months	6-10 times	No		Yes	6months	Yes	6months	no				No			Good knowledge	Favourable	2017-01-02	Term	Yes	Yes	Health facility	Health Professional	Instrumental Delivery	Nothing	yes	25-34	secondory	Exclusive breast feeding
Saint Merry Hospital	25-34	Married	Tigre	Orthodox	Diploma and more	>=1001	Urban	Female	7-12 months	Yes		Yes	Immediately after delivery	0-6 months	6-10 times	No		Yes	6months	Yes	6months	no				No			Poor knowledge	Unfavourable	2017-03-04	Term	Yes	Yes	Health facility	Health Professional	SVD	Nothing	yes	25-34	more than secondory	Exclusive breast feeding
Saint Merry Hospital	15-24	Widowed	Tigre	Orthodox	Secondory Education	501-1000	Urban	Female	7-12 months	Yes		Yes	Immediately after delivery	7-12 months	6-10 times	No		Yes	6months	Yes	6months	no				No			Good knowledge	Favourable	2017-01-02	Term	Yes	Yes	Health facility	Health Professional	Instrumental Delivery	Nothing	yes	15-24	secondory	Exclusive breast feeding
Saint Merry Hospital	25-34	Married	Tigre	Orthodox	Primary Education	501-1000	Urban	Male	7-12 months	Yes		Yes	Immediately after delivery	7-12 months	Frequent and on demand	No		Yes	6months	Yes	6months	no				No			Poor knowledge	Unfavourable	2017-01-02	Term	Yes	Yes	Health facility	Health Professional	Instrumental Delivery	Nothing	yes	25-34	primary education	Exclusive breast feeding
Saint Merry Hospital	25-34	Married	Tigre	Orthodox	Read and write	501-1000	Urban	Female	7-12 months	Yes		Yes	Immediately after delivery	0-6 months	6-10 times	No		Yes	6months	Yes	6months	no				No			Good knowledge	Favourable	2017-03-04	Term	Yes	Yes	Health facility	Health Professional	SVD	Nothing	yes	25-34	no formal education	Exclusive breast feeding
Saint Merry Hospital	15-24	Married	Tigre	Orthodox	Primary Education	501-1000	Urban	Female	7-12 months	Yes		Yes	Immediately after delivery	0-6 months	6-10 times	No		Yes	6months	Yes	6months	no				No			Good knowledge	Unfavourable	2017-03-04	Term	Yes	Yes	Health facility	Health Professional	SVD	Nothing	yes	15-24	primary education	Exclusive breast feeding
Saint Merry Hospital	25-34	Married	Tigre	Orthodox	Diploma and more	>=1001	Urban	Female	7-12 months	Yes		Yes	Immediately after delivery	0-6 months	6-10 times	No		Yes	6months	Yes	6months	no				No			Good knowledge	Favourable	2017-03-04	Term	Yes	Yes	Health facility	Health Professional	SVD	Nothing	yes	25-34	no formal education	Exclusive breast feeding
Saint Merry Hospital	25-34	Married	Tigre	Orthodox	Diploma and more	>=1001	Urban	Female	7-12 months	Yes		Yes	Immediately after delivery	0-6 months	6-10 times	No		Yes	6months	Yes	6months	no				No			Good knowledge	Unfavourable	2017-01-02	Term	Yes	Yes	Health facility	Health Professional	Instrumental Delivery	Nothing	yes	25-34	no formal education	Exclusive breast feeding
Saint Merry Hospital	25-34	Married	Tigre	Orthodox	Read and write	501-1000	Urban	Female	7-12 months	Yes		Yes	Immediately after delivery	0-6 months	6-10 times	No		Yes	6months	Yes	6months	no				No			Good knowledge	Favourable	2017-03-04	Term	Yes	Yes	Health facility	Health Professional	SVD	Nothing	yes	25-34	no formal education	Exclusive breast feeding
Saint Merry Hospital	25-34	Married	Tigre	Orthodox	Diploma and more	>=1001	Urban	Female	7-12 months	Yes		Yes	Immediately after delivery	0-6 months	6-10 times	No		Yes	6months	Yes	6months	no				No			Good knowledge	Unfavourable	2017-01-02	Term	Yes	Yes	Health facility	Health Professional	SVD	Nothing	yes	25-34	more than secondory	Exclusive breast feeding
Saint Merry Hospital	25-34	Married	Tigre	Orthodox	Diploma and more	>=1001	Urban	Female	7-12 months	Yes		Yes	Immediately after delivery	0-6 months	6-10 times	No		Yes	6months	Yes	6months	no				No			Good knowledge	Favourable	2017-01-02	Term	Yes	Yes	Health facility	Health Professional	SVD	Nothing	yes	25-34	more than secondory	Exclusive breast feeding
Saint Merry Hospital	25-34	Married	Tigre	Orthodox	Read and write	501-1000	Urban	Female	7-12 months	Yes		Yes	Immediately after delivery	0-6 months	6-10 times	No		Yes	6months	Yes	6months	no				No			Good knowledge	Unfavourable	2017-03-04	Term	Yes	Yes	Health facility	Health Professional	SVD	Nothing	yes	25-34	no formal education	Exclusive breast feeding
Lemlem carl Hospital	25-34	Married	Amhara	Orthodox	No formal Education	<=500	Urban	Male	7-12 months	Yes		Yes	within 30minutes after delivery	7-12 months	6-10 times	No		Yes	6months	Yes	6months	no				No			Good knowledge	Favourable	2017-03-04	Term	Yes	No	Health facility	Health Professional	SVD	Nothing	yes	25-34	no formal education	Exclusive breast feeding
Lemlem carl Hospital	25-34	Married	Tigre	Orthodox	Diploma and more	>=1001	Urban	Female	6 months	Yes		Yes	Immediately after delivery	0-6 months	Frequent and on demand	No		Yes	6months	Yes	6months	no				No			Good knowledge	Unfavourable	2017-01-02	Term	Yes	Yes	Health facility	Health Professional	SVD	Nothing	yes	25-34	more than secondory	Exclusive breast feeding
Lemlem carl Hospital	35-44	Married	Tigre	Orthodox	Diploma and more	>=1001	Urban	Male	6 months	Yes		Yes	Immediately after delivery	0-6 months	Frequent and on demand	No		Yes	6months	Yes	6months	no				No			Good knowledge	Favourable	2017-01-02	Term	Yes	No	Health facility	Health Professional	SVD	Nothing	yes	>=35	more than secondory	Exclusive breast feeding
Lemlem carl Hospital	15-24	Married	Tigre	Orthodox	Primary Education	<=500	Urban	Female	6 months	Yes		Yes	Immediately after delivery	0-6 months	Frequent and on demand	No		Yes	6months	Yes	6months	no				No			Good knowledge	Unfavourable	2017-01-02	Term	Yes	Yes	Health facility	Health Professional	SVD	Nothing	yes	15-24	primary education	Exclusive breast feeding
Lemlem carl Hospital	25-34	Married	Tigre	Orthodox	Primary Education	>=1001	Urban	Female	7-12 months	Yes		Yes	Immediately after delivery	7-12 months	Frequent and on demand	No		Yes	6months	Yes	6months	no				No			Good knowledge	Favourable	2017-03-04	Term	Yes	Yes	Health facility	Health Professional	SVD	Nothing	yes	25-34	primary education	Exclusive breast feeding
Lemlem carl Hospital	35-44	Married	Tigre	Orthodox	No formal Education	<=500	Rural	Female	7-12 months	No	Fear of Divorce	Yes	within 1hour after delivery	7-12 months	Frequent and on demand	No		No		Yes	6months	Yes	Water	Illness of the child	1-3 months	No			Good knowledge	Favourable	>=5	Term	Yes	No	Health facility	Health Professional	SVD	Nothing	no	>=35	no formal education	Mixed feeding
Lemlem carl Hospital	15-24	Married	Amhara	Orthodox	Secondory Education	>=1001	Urban	Male	7-12 months	Yes		Yes	within 30minutes after delivery	7-12 months	Frequent and on demand	No		Yes	6months	Yes	6months	no				No			Good knowledge	Favourable	2017-01-02	Term	Yes	Yes	Health facility	Health Professional	SVD	Nothing	yes	15-24	more than secondory	Exclusive breast feeding
Lemlem carl Hospital	25-34	Married	Tigre	Muslim	Secondory Education	>=1001	Urban	Male	7-12 months	Yes		No				No		No		Yes	6months	no				Yes	Commercially prepared foods	Fear of HIV transmission	Poor knowledge	Unfavourable	2017-01-02	Term	Yes	Yes	Health facility	Health Professional	SVD	Nothing	no	25-34	more than secondory	Exclusive replacement feeding
Lemlem carl Hospital	25-34	Married	Tigre	Orthodox	Primary Education	>=1001	Urban	Female	7-12 months	Yes		Yes	within 1hour after delivery	7-12 months	Frequent and on demand	No		Yes	6months	Yes	6months	no				No			Good knowledge	Unfavourable	2017-01-02	Term	Yes	Yes	Health facility	Health Professional	C/S	Cracked nipples	yes	25-34	primary education	Exclusive breast feeding
Lemlem carl Hospital	25-34	Married	Tigre	Orthodox	Secondory Education	>=1001	Urban	Female	7-12 months	Yes		Yes	within 1hour after delivery	7-12 months	Frequent and on demand	No		Yes	6months	Yes	6months	no				No			Good knowledge	Favourable	2017-03-04	Term	No	No	Health facility	Health Professional	Instrumental Delivery	Nothing	yes	25-34	secondory	Exclusive breast feeding
Lemlem carl Hospital	35-44	Married	Tigre	Orthodox	No formal Education	<=500	Rural	Male	7-12 months	No	Fear of Divorce	Yes	within 1hour after delivery	7-12 months	Frequent and on demand	No		Yes	6months	Yes	6months	no				No			Poor knowledge	Unfavourable	>=5	Term	Yes	Yes	Health facility	Health Professional	SVD	Nothing	yes	>=35	no formal education	Exclusive breast feeding
Lemlem carl Hospital	25-34	Divorced	Tigre	Orthodox	Primary Education	501-1000	Urban	Female	6 months	Yes		Yes	Immediately after delivery	0-6 months	Frequent and on demand	No		Yes	6months	Yes	6months	no				No			Good knowledge	Favourable	2017-01-02	Term	No	No	Health facility	Health Professional	SVD	Nothing	yes	25-34	primary education	Exclusive breast feeding
Lemlem carl Hospital	25-34	Married	Tigre	Orthodox	Diploma and more	>=1001	Urban	Female	6 months	Yes		Yes	within 1hour after delivery	0-6 months	6-10 times	No		Yes	6months	Yes	6months	no				No			Poor knowledge	Favourable	2017-01-02	Term	Yes	Yes	Health facility	Health Professional	SVD	Nothing	yes	25-34	more than secondory	Exclusive breast feeding
Lemlem carl Hospital	25-34	Married	Tigre	Orthodox	Secondory Education	>=1001	Urban	Female	7-12 months	Yes		Yes	within 1hour after delivery	7-12 months	Frequent and on demand	No		Yes	6months	Yes	6months	no				No			Good knowledge	Favourable	2017-01-02	Term	Yes	Yes	Health facility	Health Professional	SVD	Nothing	yes	25-34	secondory	Exclusive breast feeding
Lemlem carl Hospital	25-34	Married	Tigre	Orthodox	Read and write	>=1001	Urban	Female	7-12 months	Yes		Yes	within 30minutes after delivery	7-12 months	Frequent and on demand	No		Yes	6months	Yes	6months	no				No			Poor knowledge	Favourable	2017-03-04	Term	No	No	Health facility	Health Professional	SVD	Nothing	yes	25-34	no formal education	Exclusive breast feeding
Lemlem carl Hospital	15-24	Married	Tigre	Orthodox	Secondory Education	>=1001	Urban	Male	7-12 months	Yes		Yes	within 1hour after delivery	7-12 months	2-5 times	No		Yes	6months	Yes	6months	no				No			Good knowledge	Favourable	2017-01-02	Term	Yes	Yes	Health facility	Health Professional	SVD	Nothing	yes	15-24	secondory	Exclusive breast feeding
Lemlem carl Hospital	25-34	Married	Amhara	Orthodox	Secondory Education	>=1001	Urban	Female	7-12 months	Yes		Yes	within 1hour after delivery	7-12 months	Frequent and on demand	No		Yes	6months	Yes	6months	no				No			Good knowledge	Favourable	2017-01-02	Term	Yes	Yes	Health facility	Health Professional	SVD	Nothing	yes	25-34	secondory	Exclusive breast feeding
Lemlem carl Hospital	25-34	Single	Tigre	Muslim	Secondory Education	>=1001	Urban	Male	7-12 months	Yes		Yes	Immediately after delivery	7-12 months	Frequent and on demand	No		Yes	6months	Yes	6months	no				No			Good knowledge	Favourable	2017-01-02	Term	Yes	Yes	Health facility	Health Professional	SVD	Nothing	yes	25-34	secondory	Exclusive breast feeding
Lemlem carl Hospital	35-44	Married	Tigre	Orthodox	Read and write	>=1001	Urban	Female	7-12 months	Yes		Yes	within 1hour after delivery	7-12 months	Frequent and on demand	No		Yes	6months	Yes	6months	no				No			Good knowledge	Favourable	2017-03-04	Term	No	No	Health facility	Health Professional	SVD	Nothing	yes	>=35	no formal education	Exclusive breast feeding
Lemlem carl Hospital	15-24	Married	Tigre	Orthodox	Secondory Education	>=1001	Urban	Male	6 months	Yes		Yes	within 1hour after delivery	0-6 months	Frequent and on demand	No		Yes	6months	Yes	6months	no				No			Good knowledge	Favourable	2017-01-02	Postterm	Yes	Yes	Health facility	Health Professional	Instrumental Delivery	Nothing	yes	15-24	more than secondory	Exclusive breast feeding
Lemlem carl Hospital	15-24	Single	Tigre	Orthodox	Secondory Education	>=1001	Urban	Male	7-12 months	Yes		Yes	within 1hour after delivery	7-12 months	Frequent and on demand	No		Yes	6months	Yes	6months	no				No			Good knowledge	Favourable	2017-01-02	Term	Yes	Yes	Health facility	Health Professional	C/S	Nothing	yes	15-24	secondory	Exclusive breast feeding
Lemlem carl Hospital	35-44	Married	Tigre	Orthodox	Secondory Education	>=1001	Urban	Female	7-12 months	Yes		No				No		No		Yes	6months	no				Yes	Commercially prepared foods	Fear of HIV transmission	Poor knowledge	Unfavourable	2017-01-02	Term	Yes	Yes	Health facility	Health Professional	SVD	Nothing	no	>=35	more than secondory	Exclusive replacement feeding
Lemlem carl Hospital	35-44	Married	Tigre	Orthodox	Secondory Education	>=1001	Urban	Male	7-12 months	Yes		Yes	Immediately after delivery	7-12 months	Frequent and on demand	No		Yes	6months	Yes	6months	no				No			Good knowledge	Favourable	2017-03-04	Term	Yes	Yes	Health facility	Health Professional	SVD	Nothing	yes	>=35	more than secondory	Exclusive breast feeding
Lemlem carl Hospital	25-34	Married	Tigre	Orthodox	No formal Education	501-1000	Rural	Female	7-12 months	No	Fear of Divorce	Yes	Immediately after delivery	7-12 months	Frequent and on demand	No		Yes	6months	Yes	6months	no				No			Good knowledge	Unfavourable	>=5	Term	Yes	Yes	Health facility	Health Professional	SVD	Nothing	yes	25-34	no formal education	Exclusive breast feeding
Lemlem carl Hospital	15-24	Divorced	Tigre	Catholic	Primary Education	501-1000	Urban	Male	6 months	Yes		Yes	within 1hour after delivery	0-6 months	Frequent and on demand	No		Yes	6months	Yes	6months	no				No			Good knowledge	Unfavourable	2017-01-02	Term	Yes	Yes	Health facility	Health Professional	SVD	Nothing	yes	15-24	primary education	Exclusive breast feeding
Lemlem carl Hospital	25-34	Single	Tigre	Orthodox	Diploma and more	>=1001	Urban	Male	6 months	Yes		Yes	within 30minutes after delivery	0-6 months	6-10 times	No		Yes	6months	Yes	6months	no				No			Poor knowledge	Favourable	2017-01-02	Term	Yes	Yes	Health facility	Health Professional	SVD	Nothing	yes	25-34	more than secondory	Exclusive breast feeding
Lemlem carl Hospital	15-24	Married	Tigre	Orthodox	Secondory Education	>=1001	Urban	Female	7-12 months	Yes		Yes	within 1hour after delivery	7-12 months	Frequent and on demand	No		Yes	6months	Yes	6months	no				No			Good knowledge	Favourable	2017-01-02	Term	Yes	Yes	Health facility	Health Professional	SVD	Nothing	yes	15-24	secondory	Exclusive breast feeding
Lemlem carl Hospital	35-44	Married	Tigre	Orthodox	Read and write	>=1001	Urban	Male	7-12 months	Yes		Yes	within 1hour after delivery	7-12 months	Frequent and on demand	No		Yes	6months	Yes	6months	no				No			Good knowledge	Unfavourable	2017-03-04	Term	Yes	Yes	Health facility	Health Professional	SVD	Nothing	yes	>=35	no formal education	Exclusive breast feeding
Lemlem carl Hospital	25-34	Married	Tigre	Orthodox	Secondory Education	>=1001	Urban	Female	7-12 months	Yes		Yes	within 1hour after delivery	7-12 months	Frequent and on demand	No		Yes	6months	Yes	6months	no				No			Good knowledge	Favourable	2017-01-02	Term	Yes	Yes	Health facility	Health Professional	SVD	Nothing	yes	25-34	more than secondory	Exclusive breast feeding
Lemlem carl Hospital	25-34	Married	Tigre	Catholic	Secondory Education	>=1001	Urban	Male	7-12 months	Yes		Yes	within 1hour after delivery	7-12 months	Frequent and on demand	No		Yes	6months	Yes	6months	no				No			Good knowledge	Favourable	2017-01-02	Term	Yes	Yes	Health facility	Health Professional	SVD	Nothing	yes	25-34	more than secondory	Exclusive breast feeding
Lemlem carl Hospital	35-44	Married	Tigre	Orthodox	Primary Education	>=1001	Urban	Female	7-12 months	Yes		Yes	within 1hour after delivery	7-12 months	Frequent and on demand	No		Yes	6months	Yes	6months	no				No			Good knowledge	Unfavourable	2017-03-04	Term	Yes	Yes	Health facility	Health Professional	SVD	Nothing	yes	>=35	primary education	Exclusive breast feeding
Lemlem carl Hospital	25-34	Married	Tigre	Orthodox	No formal Education	501-1000	Urban	Female	7-12 months	Yes		Yes	within 1hour after delivery	7-12 months	Frequent and on demand	No		Yes	6months	Yes	6months	no				No			Good knowledge	Favourable	2017-03-04	Term	Yes	No	Health facility	Health Professional	SVD	Nothing	yes	25-34	no formal education	Exclusive breast feeding
Lemlem carl Hospital	25-34	Married	Tigre	Orthodox	Diploma and more	>=1001	Urban	Female	6 months	Yes		Yes	within 1hour after delivery	0-6 months	6-10 times	No		Yes	6months	Yes	6months	no				No			Good knowledge	Favourable	2017-01-02	Term	Yes	Yes	Health facility	Health Professional	Instrumental Delivery	Nothing	yes	25-34	more than secondory	Exclusive breast feeding
Lemlem carl Hospital	25-34	Married	Tigre	Orthodox	Secondory Education	>=1001	Urban	Female	6 months	Yes		Yes	within 1hour after delivery	0-6 months	6-10 times	No		Yes	6months	Yes	6months	no				No			Good knowledge	Favourable	2017-01-02	Term	Yes	Yes	Health facility	Health Professional	SVD	Nothing	yes	25-34	secondory	Exclusive breast feeding
Lemlem carl Hospital	15-24	Married	Amhara	Orthodox	Secondory Education	501-1000	Urban	Female	6 months	Yes		Yes	within 1hour after delivery	0-6 months	Frequent and on demand	No		Yes	6months	Yes	6months	no				No			Good knowledge	Unfavourable	2017-01-02	Term	Yes	Yes	Health facility	Health Professional	SVD	Nothing	yes	15-24	secondory	Exclusive breast feeding
Lemlem carl Hospital	25-34	Married	Tigre	Orthodox	Primary Education	>=1001	Urban	Male	7-12 months	Yes		Yes	within 1hour after delivery	7-12 months	Frequent and on demand	No		Yes	6months	Yes	6months	no				No			Good knowledge	Favourable	2017-03-04	Term	Yes	Yes	Health facility	Health Professional	SVD	Nothing	yes	25-34	primary education	Exclusive breast feeding
Lemlem carl Hospital	25-34	Married	Tigre	Orthodox	Read and write	501-1000	Rural	Male	7-12 months	No	Fear of Divorce	Yes	within 1hour after delivery	7-12 months	Frequent and on demand	No		No		Yes	6months	Yes	Water	Illness of the child	1-3 months	No			Good knowledge	Favourable	>=5	Term	Yes	No	Health facility	Health Professional	SVD	Nothing	yes	25-34	no formal education	Mixed feeding
Lemlem carl Hospital	25-34	Married	Tigre	Orthodox	Secondory Education	>=1001	Urban	Female	7-12 months	Yes		Yes	Immediately after delivery	7-12 months	Frequent and on demand	No		Yes	6months	Yes	6months	no				No			Good knowledge	Favourable	2017-01-02	Term	Yes	Yes	Health facility	Health Professional	SVD	Nothing	yes	25-34	secondory	Exclusive breast feeding
Lemlem carl Hospital	15-24	Married	Tigre	Orthodox	Secondory Education	501-1000	Urban	Male	7-12 months	Yes		Yes	within 1hour after delivery	7-12 months	Frequent and on demand	No		Yes	6months	Yes	6months	no				No			Good knowledge	Unfavourable	2017-01-02	Term	Yes	Yes	Health facility	Health Professional	SVD	Nothing	yes	15-24	secondory	Exclusive breast feeding
Lemlem carl Hospital	35-44	Married	Tigre	Orthodox	Primary Education	>=1001	Urban	Female	6 months	Yes		Yes	within 30minutes after delivery	0-6 months	Frequent and on demand	No		Yes	6months	Yes	6months	no				No			Good knowledge	Favourable	>=5	Preterm	Yes	No	Health facility	Health Professional	SVD	Nothing	yes	>=35	primary education	Exclusive breast feeding
Lemlem carl Hospital	15-24	Married	Tigre	Orthodox	No formal Education	501-1000	Rural	Female	6 months	No	Fear of Divorce	Yes	Immediately after delivery	0-6 months	6-10 times	No		No		Yes	6months	Yes	Water	Illness of the child	1-3 months	No			Poor knowledge	Unfavourable	2017-01-02	Term	No	No	Health facility	Health Professional	SVD	Nothing	no	15-24	no formal education	Mixed feeding
Lemlem carl Hospital	25-34	Married	Tigre	Orthodox	Read and write	501-1000	Urban	Male	6 months	Yes		No				No		No		Yes	6months	no				Yes	Commercially prepared foods	Fear of HIV transmission	Good knowledge	Unfavourable	2017-01-02	Term	No	No	Health facility	Health Professional	SVD	Nothing	no	25-34	no formal education	Exclusive replacement feeding
Lemlem carl Hospital	35-44	Married	Tigre	Orthodox	Primary Education	501-1000	Urban	Male	6 months	Yes	Fear of Divorce	No	Immediately after delivery	7-12 months	Frequent and on demand	No		No		Yes	6months	Yes	Milk	Illness of the mother	1-3 months	No			Poor knowledge	Unfavourable	2017-03-04	Term	Yes	Yes	Health facility	Health Professional	Instrumental Delivery	Nothing	no	>=35	primary education	Mixed feeding
Lemlem carl Hospital	25-34	Widowed	Tigre	Orthodox	Read and write	501-1000	Urban	Male	6 months	Yes		Yes	within 30minutes after delivery	0-6 months	6-10 times	No		No		Yes	6months	Yes	Milk	Illness of the mother	1-3 months	No			Good knowledge	Unfavourable	2017-01-02	Term	Yes	No	Health facility	Health Professional	SVD	Nothing	no	25-34	no formal education	Mixed feeding
Lemlem carl Hospital	25-34	Married	Tigre	Catholic	Secondory Education	>=1001	Urban	Male	6 months	Yes		No				No		No		Yes	6months	no				Yes	Commercially prepared foods	Fear of HIV transmission	Good knowledge	Unfavourable	2017-03-04	Term	No	No	Health facility	Health Professional	SVD	Nothing	no	25-34	secondory	Exclusive replacement feeding
Lemlem carl Hospital	25-34	Married	Tigre	Orthodox	Primary Education	>=1001	Urban	Male	7-12 months	Yes		Yes	within 1hour after delivery	7-12 months	Frequent and on demand	No		Yes	6months	Yes	6months	no				No			Poor knowledge	Favourable	2017-03-04	Preterm	Yes	Yes	Health facility	Health Professional	SVD	Nothing	yes	25-34	primary education	Exclusive breast feeding
Lemlem carl Hospital	25-34	Married	Tigre	Orthodox	Read and write	501-1000	Rural	Male	7-12 months	Yes		Yes	within 1hour after delivery	7-12 months	Frequent and on demand	No		Yes	6months	Yes	6months	no				No			Good knowledge	Favourable	>=5	Term	Yes	Yes	Health facility	Health Professional	SVD	Nothing	yes	25-34	no formal education	Exclusive breast feeding
Lemlem carl Hospital	25-34	Married	Tigre	Orthodox	Secondory Education	>=1001	Urban	Female	7-12 months	Yes		Yes	Immediately after delivery	7-12 months	Frequent and on demand	No		Yes	6months	Yes	6months	no				No			Good knowledge	Favourable	2017-01-02	Term	No	No	Health facility	Health Professional	SVD	Nothing	yes	25-34	secondory	Exclusive breast feeding
Lemlem carl Hospital	25-34	Married	Tigre	Orthodox	Secondory Education	501-1000	Urban	Male	7-12 months	Yes		Yes	within 1hour after delivery	7-12 months	Frequent and on demand	No		Yes	6months	Yes	6months	no				No			Good knowledge	Favourable	2017-01-02	Term	Yes	Yes	Health facility	Health Professional	SVD	Nothing	yes	25-34	secondory	Exclusive breast feeding
Lemlem carl Hospital	35-44	Married	Tigre	Orthodox	Primary Education	>=1001	Urban	Female	6 months	Yes		Yes	within 30minutes after delivery	0-6 months	Frequent and on demand	No		Yes	6months	Yes	6months	no				No			Good knowledge	Favourable	>=5	Term	Yes	Yes	Health facility	Health Professional	SVD	Nothing	yes	>=35	primary education	Exclusive breast feeding
Mekelle Hospital	25-34	Married	Tigre	Orthodox	No formal Education	501-1000	Urban	Male	7-12 months	Yes		Yes	within 1hour after delivery	0-6 months	Frequent and on demand	No		Yes	6months	Yes	6months	no				No			Poor knowledge	Unfavourable	2017-03-04	Term	Yes	Yes	Health facility	Health Professional	SVD	Less production of milk	yes	25-34	no formal education	Exclusive breast feeding
Mekelle Hospital	25-34	Married	Tigre	Orthodox	Primary Education	>=1001	Urban	Male	7-12 months	Yes		Yes	within 1hour after delivery	7-12 months	Frequent and on demand	No		Yes	6months	Yes	6months	no				No			Good knowledge	Favourable	2017-01-02	Term	Yes	Yes	Health facility	Health Professional	SVD	Nothing	yes	25-34	primary education	Exclusive breast feeding
Mekelle Hospital	25-34	Married	Tigre	Orthodox	No formal Education	501-1000	Urban	Female	7-12 months	Yes		Yes	within 1hour after delivery	0-6 months	Frequent and on demand	No		Yes	6months	Yes	6months	no				No			Good knowledge	Favourable	2017-03-04	Term	Yes	Yes	Health facility	Health Professional	SVD	Nothing	yes	25-34	no formal education	Exclusive breast feeding
Mekelle Hospital	25-34	Married	Tigre	Orthodox	Primary Education	>=1001	Urban	Female	6 months	Yes		Yes	Immediately after delivery	0-6 months	Frequent and on demand	No		Yes	6months	Yes	6months	no				No			Poor knowledge	Unfavourable	2017-01-02	Term	Yes	Yes	Health facility	Health Professional	SVD	Nothing	yes	25-34	primary education	Exclusive breast feeding
Mekelle Hospital	35-44	Married	Tigre	Orthodox	No formal Education	>=1001	Urban	Male	7-12 months	Yes		Yes	within 1hour after delivery	7-12 months	Frequent and on demand	No		Yes	6months	Yes	6months	no				No			Good knowledge	Favourable	2017-03-04	Term	Yes	Yes	Health facility	Health Professional	SVD	Nothing	yes	>=35	no formal education	Exclusive breast feeding
Mekelle Hospital	15-24	Married	Tigre	Orthodox	Secondory Education	>=1001	Urban	Male	7-12 months	Yes		Yes	Immediately after delivery	7-12 months	Frequent and on demand	No		Yes	6months	Yes	6months	no				No			Poor knowledge	Favourable	2017-01-02	Term	Yes	Yes	Health facility	Health Professional	SVD	Nothing	yes	15-24	secondory	Exclusive breast feeding
Mekelle Hospital	15-24	Married	Tigre	Orthodox	Secondory Education	>=1001	Urban	Male	7-12 months	Yes		Yes	within 1hour after delivery	7-12 months	Frequent and on demand	No		Yes	6months	Yes	6months	no				No			Good knowledge	Favourable	2017-01-02	Term	Yes	Yes	Health facility	Health Professional	SVD	Nothing	yes	15-24	secondory	Exclusive breast feeding
Mekelle Hospital	25-34	Married	Tigre	Orthodox	No formal Education	>=1001	Urban	Male	7-12 months	Yes		Yes	within 1hour after delivery	7-12 months	Frequent and on demand	No		Yes	6months	Yes	6months	no				No			Good knowledge	Unfavourable	2017-03-04	Term	Yes	Yes	Health facility	Health Professional	SVD	Nothing	yes	25-34	no formal education	Exclusive breast feeding
Mekelle Hospital	25-34	Married	Tigre	Orthodox	Secondory Education	>=1001	Urban	Female	6 months	Yes		Yes	Immediately after delivery	0-6 months	Frequent and on demand	No		Yes	6months	Yes	6months	no				No			Poor knowledge	Favourable	2017-01-02	Term	Yes	Yes	Health facility	Health Professional	SVD	Nothing	yes	25-34	secondory	Exclusive breast feeding
Mekelle Hospital	25-34	Married	Amhara	Orthodox	Secondory Education	>=1001	Urban	Female	7-12 months	Yes		Yes	Immediately after delivery	7-12 months	Frequent and on demand	No		Yes	6months	Yes	6months	no				No			Good knowledge	Favourable	2017-03-04	Term	Yes	Yes	Health facility	Health Professional	SVD	Nothing	yes	25-34	secondory	Exclusive breast feeding
Mekelle Hospital	15-24	Married	Tigre	Orthodox	Primary Education	>=1001	Urban	Female	7-12 months	Yes		Yes	within 1hour after delivery	7-12 months	Frequent and on demand	No		Yes	6months	Yes	6months	no				No			Good knowledge	Unfavourable	2017-01-02	Term	Yes	Yes	Health facility	Health Professional	SVD	Nothing	yes	15-24	primary education	Exclusive breast feeding
Mekelle Hospital	35-44	Married	Tigre	Orthodox	Primary Education	>=1001	Urban	Female	7-12 months	Yes		Yes	within 1hour after delivery	7-12 months	Frequent and on demand	No		Yes	6months	Yes	6months	no				No			Good knowledge	Favourable	2017-01-02	Term	Yes	Yes	Health facility	Health Professional	C/S	Less production of milk	yes	>=35	primary education	Exclusive breast feeding
Mekelle Hospital	25-34	Married	Tigre	Orthodox	Read and write	>=1001	Urban	Female	6 months	Yes		Yes	within 1hour after delivery	0-6 months	Frequent and on demand	No		Yes	6months	Yes	6months	no				No			Good knowledge	Favourable	2017-03-04	Term	Yes	Yes	Health facility	Health Professional	SVD	Nothing	yes	25-34	no formal education	Exclusive breast feeding
Mekelle Hospital	25-34	Married	Tigre	Orthodox	Secondory Education	>=1001	Rural	Female	6 months	Yes		Yes	within 1hour after delivery	0-6 months	Frequent and on demand	No		Yes	6months	Yes	6months	no				No			Good knowledge	Unfavourable	2017-03-04	Preterm	Yes	Yes	Health facility	Health Professional	SVD	Nothing	yes	25-34	secondory	Exclusive breast feeding
Mekelle Hospital	25-34	Married	Tigre	Orthodox	Secondory Education	>=1001	Urban	Female	6 months	Yes		Yes	Immediately after delivery	0-6 months	Frequent and on demand	No		Yes	6months	Yes	6months	no				No			Good knowledge	Favourable	2017-03-04	Term	Yes	Yes	Health facility	Health Professional	SVD	Nothing	yes	25-34	secondory	Exclusive breast feeding
Mekelle Hospital	15-24	Single	Tigre	Orthodox	Primary Education	<=500	Rural	Male	7-12 months	Yes		Yes	within 1hour after delivery	7-12 months	Frequent and on demand	Yes		Yes	6months	Yes	6months	no				No			Good knowledge	Favourable	2017-01-02	Term	Yes	Yes	Health facility	Health Professional	SVD	Nothing	yes	15-24	primary education	Exclusive breast feeding
Mekelle Hospital	25-34	Married	Tigre	Orthodox	Primary Education	>=1001	Urban	Female	7-12 months	Yes		Yes	within 1hour after delivery	7-12 months	Frequent and on demand	No		Yes	6months	Yes	6months	no				No			Good knowledge	Unfavourable	2017-01-02	Preterm	No	Yes	Health facility	Health Professional	SVD	Less production of milk	yes	25-34	primary education	Exclusive breast feeding
Mekelle Hospital	25-34	Married	Tigre	Orthodox	Secondory Education	>=1001	Urban	Female	6 months	Yes		Yes	Immediately after delivery	0-6 months	Frequent and on demand	No		Yes	6months	Yes	6months	no				No			Good knowledge	Favourable	2017-01-02	Term	Yes	Yes	Health facility	Health Professional	SVD	Nothing	yes	25-34	secondory	Exclusive breast feeding
Mekelle Hospital	25-34	Divorced	Tigre	Orthodox	Secondory Education	>=1001	Urban	Male	7-12 months	Yes		Yes	within 1hour after delivery	7-12 months	6-10 times	No		Yes	6months	Yes	6months	no				No			Good knowledge	Favourable	2017-03-04	Term	Yes	Yes	Health facility	Health Professional	SVD	Nothing	yes	25-34	secondory	Exclusive breast feeding
Mekelle Hospital	25-34	Married	Tigre	Orthodox	Secondory Education	501-1000	Urban	Male	7-12 months	Yes		Yes	Immediately after delivery	7-12 months	Frequent and on demand	No		Yes	6months	Yes	6months	no				No			Good knowledge	Unfavourable	2017-01-02	Term	Yes	Yes	Health facility	Health Professional	SVD	Nothing	yes	25-34	secondory	Exclusive breast feeding
Mekelle Hospital	25-34	Married	Tigre	Orthodox	Secondory Education	501-1000	Rural	Female	7-12 months	Yes		Yes	within 1hour after delivery	7-12 months	Frequent and on demand	No		No		Yes	6months	Yes	Milk	milk was not coming out		No			Good knowledge	Favourable	2017-01-02	Term	No	No	Health facility	Health Professional	SVD	Nothing	no	25-34	secondory	Mixed feeding
Mekelle Hospital	25-34	Married	Tigre	Orthodox	Secondory Education	>=1001	Urban	Male	7-12 months	Yes		Yes	Immediately after delivery	7-12 months	Frequent and on demand	No		Yes	6months	Yes	6months	no				No			Good knowledge	Favourable	2017-03-04	Term	Yes	No	Health facility	Health Professional	SVD	Nothing	yes	25-34	secondory	Exclusive breast feeding
Mekelle Hospital	25-34	Married	Tigre	Orthodox	No formal Education	501-1000	Urban	Male	7-12 months	Yes		Yes	Immediately after delivery	7-12 months	Frequent and on demand	No		Yes	6months	Yes	6months	no				No			Good knowledge	Unfavourable	2017-03-04	Term	Yes	Yes	Health facility	Health Professional	SVD	Nothing	yes	25-34	no formal education	Exclusive breast feeding
Mekelle Hospital	25-34	Married	Tigre	Orthodox	Secondory Education	>=1001	Urban	Female	6 months	Yes		Yes	within 1hour after delivery	0-6 months	Frequent and on demand	No		Yes	6months	Yes	6months	no				No			Good knowledge	Favourable	2017-01-02	Term	No	No	Health facility	Health Professional	SVD	Nothing	yes	25-34	secondory	Exclusive breast feeding
Mekelle Hospital	25-34	Married	Tigre	Orthodox	Secondory Education	>=1001	Urban	Male	7-12 months	Yes		Yes	within 1hour after delivery	0-6 months	Frequent and on demand	No		Yes	6months	Yes	6months	no				No			Poor knowledge	Unfavourable	2017-01-02	Term	Yes	Yes	Health facility	Health Professional	SVD	Nothing	yes	25-34	secondory	Exclusive breast feeding
Mekelle Hospital	35-44	Married	Tigre	Orthodox	Secondory Education	501-1000	Urban	Male	7-12 months	Yes		Yes	within 1hour after delivery	7-12 months	Frequent and on demand	No		Yes	6months	Yes	6months	no				No			Good knowledge	Favourable	2017-03-04	Term	Yes	Yes	Health facility	Health Professional	SVD	Nothing	yes	>=35	secondory	Exclusive breast feeding
Mekelle Hospital	25-34	Single	Tigre	Orthodox	Secondory Education	501-1000	Urban	Male	6 months	Yes		Yes	within 1hour after delivery	7-12 months	Frequent and on demand	No		Yes	6months	Yes	6months	no				No			Good knowledge	Favourable	2017-01-02	Term	Yes	No	Health facility	Health Professional	SVD	Nothing	yes	25-34	secondory	Exclusive breast feeding
Mekelle Hospital	25-34	Married	Tigre	Orthodox	Secondory Education	>=1001	Urban	Male	6 months	Yes		Yes	within 1hour after delivery	0-6 months	Frequent and on demand	No		Yes	6months	Yes	6months	no				No			Poor knowledge	Unfavourable	2017-03-04	Term	Yes	Yes	Health facility	Health Professional	SVD	Nothing	yes	25-34	secondory	Exclusive breast feeding
Mekelle Hospital	35-44	Married	Tigre	Orthodox	Secondory Education	>=1001	Urban	Male	6 months	No	Stigma and discrimination	Yes	Immediately after delivery	0-6 months	Frequent and on demand	No		Yes	6months	Yes	6months	no				No			Good knowledge	Favourable	2017-03-04	Term	No	No	Health facility	Health Professional	SVD	Nothing	yes	>=35	secondory	Exclusive breast feeding
Mekelle Hospital	25-34	Single	Tigre	Orthodox	Secondory Education	>=1001	Urban	Male	7-12 months	No	Stigma and discrimination	Yes	within 1hour after delivery	7-12 months	Frequent and on demand	No		No		Yes	6months	no				Yes	Commercially prepared foods	Stigma and discrimination	Good knowledge	Favourable	2017-01-02	Term	Yes	Yes	Health facility	Health Professional	SVD	Nothing	yes	25-34	secondory	Exclusive replacement feeding
Mekelle Hospital	25-34	Married	Tigre	Orthodox	Primary Education	501-1000	Urban	Male	6 months	Yes		Yes	within 1hour after delivery	0-6 months	Frequent and on demand	No		Yes	6months	Yes	6months	no				No			Good knowledge	Favourable	2017-03-04	Term	Yes	Yes	Health facility	Health Professional	SVD	Less production of milk	yes	25-34	primary education	Exclusive breast feeding
Mekelle Hospital	35-44	Married	Tigre	Orthodox	No formal Education	>=1001	Urban	Male	6 months	Yes		Yes	Immediately after delivery	0-6 months	Frequent and on demand	No		Yes	6months	Yes	6months	no				No			Poor knowledge	Unfavourable	2017-03-04	Term	No	No	Health facility	Health Professional	SVD	Nothing	yes	>=35	no formal education	Exclusive breast feeding
Mekelle Hospital	15-24	Married	Tigre	Orthodox	Secondory Education	>=1001	Urban	Male	7-12 months	Yes		Yes	within 1hour after delivery	7-12 months	Frequent and on demand	No		Yes	6months	Yes	6months	no				No			Good knowledge	Unfavourable	2017-01-02	Term	Yes	No	Health facility	Health Professional	SVD	Nothing	yes	15-24	secondory	Exclusive breast feeding
Mekelle Hospital	25-34	Married	Tigre	Orthodox	Secondory Education	>=1001	Urban	Male	7-12 months	Yes		Yes	within 1hour after delivery	7-12 months	Frequent and on demand	No		Yes	6months	Yes	6months	no				No			Good knowledge	Favourable	2017-01-02	Term	Yes	Yes	Health facility	Health Professional	SVD	Nothing	yes	25-34	secondory	Exclusive breast feeding
Mekelle Hospital	25-34	Married	Tigre	Orthodox	Secondory Education	>=1001	Urban	Male	6 months	Yes		Yes	within 1hour after delivery	0-6 months	Frequent and on demand	No		Yes	6months	Yes	6months	no				No			Good knowledge	Favourable	2017-01-02	Term	No	No	Health facility	Health Professional	SVD	Nothing	yes	25-34	secondory	Exclusive breast feeding
Mekelle Hospital	25-34	Married	Amhara	Orthodox	Read and write	>=1001	Urban	Female	7-12 months	Yes		Yes	within 1hour after delivery	7-12 months	Frequent and on demand	No		Yes	6months	Yes	6months	no				No			Poor knowledge	Unfavourable	2017-03-04	Term	Yes	Yes	Health facility	Health Professional	SVD	Nothing	yes	25-34	no formal education	Exclusive breast feeding
Mekelle Hospital	25-34	Married	Tigre	Orthodox	Secondory Education	>=1001	Urban	Female	6 months	Yes		Yes	within 1hour after delivery	0-6 months	Frequent and on demand	No		Yes	6months	Yes	6months	no				No			Good knowledge	Favourable	2017-01-02	Term	Yes	Yes	Health facility	Health Professional	SVD	Nothing	yes	25-34	secondory	Exclusive breast feeding
Mekelle Hospital	35-44	Single	Tigre	Orthodox	No formal Education	501-1000	Rural	Male	6 months	No	Stigma and discrimination	Yes	within 1hour after delivery	0-6 months	Frequent and on demand	No		No		Yes	6months	Yes	Water	Illness of the child	1-3 months	No			Poor knowledge	Unfavourable	>=5	Term	No	No	Health facility	Health Professional	SVD	Nothing	no	>=35	no formal education	Mixed feeding
Mekelle Hospital	35-44	Married	Tigre	Orthodox	No formal Education	>=1001	Urban	Male	6 months	Yes		Yes	within 1hour after delivery	0-6 months	Frequent and on demand	No		Yes	6months	Yes	6months	no				No			Good knowledge	Favourable	2017-03-04	Term	Yes	Yes	Health facility	Health Professional	SVD	Nothing	yes	>=35	no formal education	Exclusive breast feeding
Mekelle Hospital	25-34	Married	Tigre	Muslim	Secondory Education	>=1001	Urban	Female	6 months	Yes		Yes	Immediately after delivery	0-6 months	Frequent and on demand	No		Yes	6months	Yes	6months	no				No			Good knowledge	Favourable	2017-03-04	Term	Yes	Yes	Health facility	Health Professional	SVD	Nothing	yes	25-34	secondory	Exclusive breast feeding
Mekelle Hospital	25-34	Married	Tigre	Orthodox	Primary Education	>=1001	Urban	Female	6 months	Yes		Yes	within 1hour after delivery	0-6 months	Frequent and on demand	No		Yes	6months	Yes	6months	no				No			Good knowledge	Unfavourable	2017-01-02	Term	Yes	Yes	Health facility	Health Professional	SVD	Nothing	yes	25-34	primary education	Exclusive breast feeding
Mekelle Hospital	25-34	Divorced	Tigre	Orthodox	No formal Education	501-1000	Rural	Female	7-12 months	Yes	Fear of Divorce	Yes	Immediately after delivery	7-12 months	Frequent and on demand	No		Yes	6months	Yes	6months	no				No			Good knowledge	Favourable	>=5	Term	Yes	Yes	Health facility	Health Professional	SVD	Less production of milk	yes	25-34	no formal education	Exclusive breast feeding
Mekelle Hospital	25-34	Married	Tigre	Orthodox	Secondory Education	>=1001	Urban	Male	6 months	Yes		Yes	Immediately after delivery	0-6 months	Frequent and on demand	No		Yes	6months	Yes	6months	no				No			Good knowledge	Favourable	2017-01-02	Term	No	No	Health facility	Health Professional	SVD	Less production of milk	yes	25-34	secondory	Exclusive breast feeding
Mekelle Hospital	25-34	Married	Tigre	Orthodox	Secondory Education	<=500	Urban	Male	6 months	No	Stigma and discrimination	Yes	Immediately after delivery	0-6 months	Frequent and on demand	No		Yes	6months	Yes	6months	no				No			Good knowledge	Favourable	2017-01-02	Term	Yes	Yes	Health facility	Health Professional	SVD	Breast engorgement	yes	25-34	secondory	Exclusive breast feeding
Mekelle Hospital	15-24	Married	Tigre	Orthodox	Secondory Education	>=1001	Urban	Male	6 months	Yes		Yes	within 1hour after delivery	0-6 months	Frequent and on demand	No		Yes	6months	Yes	6months	no				No			Good knowledge	Unfavourable	2017-01-02	Preterm	Yes	Yes	Health facility	Health Professional	Instrumental Delivery	Less production of milk	yes	15-24	secondory	Exclusive breast feeding
Mekelle Hospital	25-34	Married	Tigre	Muslim	Read and write	501-1000	Urban	Male	6 months	Yes		Yes	within 1hour after delivery	7-12 months	Frequent and on demand	No		Yes	6months	Yes	6months	no				No			Good knowledge	Favourable	2017-03-04	Term	Yes	Yes	Health facility	Health Professional	Instrumental Delivery	Nothing	yes	25-34	no formal education	Exclusive breast feeding
Mekelle Hospital	25-34	Single	Tigre	Orthodox	No formal Education	501-1000	Urban	Male	6 months	Yes		Yes	within 1hour after delivery	0-6 months	Frequent and on demand	No		Yes	6months	Yes	6months	no				No			Good knowledge	Favourable	2017-01-02	Term	No	No	Health facility	Health Professional	SVD	Nothing	yes	25-34	no formal education	Exclusive breast feeding
Mekelle Hospital	25-34	Married	Tigre	Orthodox	Secondory Education	>=1001	Urban	Female	7-12 months	Yes		No				No		No		Yes	6months	no				Yes	Commercially prepared foods	Fear of HIV transmission	Good knowledge	Unfavourable	2017-03-04	Term	Yes	Yes	Health facility	Health Professional	SVD	Nothing	no	25-34	secondory	Exclusive replacement feeding
Mekelle Hospital	25-34	Single	Tigre	Orthodox	Secondory Education	>=1001	Urban	Male	7-12 months	No	Stigma and discrimination	Yes	within 1hour after delivery	7-12 months	Frequent and on demand	No		Yes	6months	Yes	6months	no				No			Good knowledge	Favourable	2017-01-02	Term	Yes	Yes	Health facility	Health Professional	SVD	Less production of milk	yes	25-34	secondory	Exclusive breast feeding
Mekelle Hospital	25-34	Married	Tigre	Orthodox	Secondory Education	>=1001	Urban	Female	6 months	Yes		Yes	within 1hour after delivery	0-6 months	Frequent and on demand	No		Yes	6months	Yes	6months	no				No			Good knowledge	Unfavourable	2017-03-04	Term	Yes	Yes	Health facility	Health Professional	SVD	Nothing	yes	25-34	secondory	Exclusive breast feeding
Mekelle Hospital	15-24	Married	Tigre	Orthodox	Secondory Education	501-1000	Urban	Female	6 months	Yes		Yes	Immediately after delivery	0-6 months	Frequent and on demand	No		Yes	6months	Yes	6months	no				No			Good knowledge	Favourable	2017-01-02	Term	Yes	Yes	Health facility	Health Professional	SVD	Nothing	yes	15-24	secondory	Exclusive breast feeding
Mekelle Hospital	25-34	Single	Tigre	Orthodox	Primary Education	501-1000	Urban	Female	7-12 months	Yes		Yes	within 1hour after delivery	7-12 months	Frequent and on demand	No		Yes	6months	Yes	6months	no				No			Good knowledge	Unfavourable	2017-01-02	Term	No	No	Health facility	Health Professional	SVD	Nothing	yes	25-34	primary education	Exclusive breast feeding
Mekelle Hospital	25-34	Married	Amhara	Orthodox	No formal Education	>=1001	Urban	Female	7-12 months	Yes		Yes	Immediately after delivery	7-12 months	Frequent and on demand	No		Yes	6months	Yes	6months	no				No			Good knowledge	Favourable	2017-01-02	Term	Yes	Yes	Health facility	Health Professional	SVD	Nothing	yes	25-34	no formal education	Exclusive breast feeding
Mekelle Hospital	25-34	Single	Tigre	Orthodox	Primary Education	501-1000	Urban	Female	7-12 months	Yes		Yes	within 1hour after delivery	7-12 months	Frequent and on demand	No		Yes	6months	Yes	6months	no				No			Good knowledge	Favourable	2017-01-02	Preterm	Yes	Yes	Health facility	Health Professional	SVD	Less production of milk	yes	25-34	primary education	Exclusive breast feeding
Mekelle Hospital	25-34	Married	Tigre	Orthodox	No formal Education	>=1001	Urban	Male	7-12 months	Yes		Yes	Immediately after delivery	0-6 months	Frequent and on demand	No		Yes	6months	Yes	6months	no				No			Good knowledge	Favourable	2017-01-02	Term	Yes	Yes	Health facility	Health Professional	SVD	Nothing	yes	25-34	no formal education	Exclusive breast feeding
Mekelle Hospital	25-34	Divorced	Tigre	Orthodox	Primary Education	501-1000	Urban	Female	6 months	No	Stigma and discrimination	Yes	within 1hour after delivery	0-6 months	Frequent and on demand	No		Yes	6months	Yes	6months	no				No			Good knowledge	Unfavourable	2017-01-02	Term	No	No	Health facility	Health Professional	SVD	Nothing	yes	25-34	primary education	Exclusive breast feeding
Mekelle Hospital	25-34	Married	Tigre	Muslim	Primary Education	>=1001	Urban	Female	7-12 months	Yes		Yes	Immediately after delivery	7-12 months	Frequent and on demand	No		Yes	6months	Yes	6months	no				No			Good knowledge	Favourable	>=5	Term	Yes	Yes	Health facility	Health Professional	SVD	Nothing	yes	25-34	primary education	Exclusive breast feeding
Mekelle Hospital	25-34	Married	Tigre	Orthodox	No formal Education	>=1001	Urban	Female	7-12 months	Yes		Yes	within 1hour after delivery	7-12 months	Frequent and on demand	No		No		Yes	6months	no				Yes	Commercially prepared foods	Insufficient Breast milk	Good knowledge	Favourable	>=5	Term	Yes	Yes	Health facility	Health Professional	C/S	Nothing	no	25-34	no formal education	Exclusive replacement feeding
Mekelle Hospital	25-34	Married	Tigre	Orthodox	Secondory Education	>=1001	Urban	Male	6 months	Yes		Yes	Immediately after delivery	0-6 months	Frequent and on demand	No		Yes	6months	Yes	6months	no				No			Good knowledge	Favourable	2017-01-02	Term	Yes	Yes	Health facility	Health Professional	SVD	Nothing	yes	25-34	secondory	Exclusive breast feeding
Mekelle Hospital	25-34	Married	Tigre	Orthodox	Secondory Education	>=1001	Urban	Female	7-12 months	Yes		Yes	Immediately after delivery	7-12 months	Frequent and on demand	No		Yes	6months	Yes	6months	no				No			Good knowledge	Favourable	2017-03-04	Term	No	No	Health facility	Health Professional	SVD	Less production of milk	yes	25-34	secondory	Exclusive breast feeding
Mekelle Hospital	25-34	Married	Tigre	Orthodox	Secondory Education	>=1001	Urban	Male	7-12 months	No		Yes	Immediately after delivery	7-12 months	Frequent and on demand	No		Yes	6months	Yes	6months	no				No			Good knowledge	Favourable	2017-01-02	Term	Yes	Yes	Health facility	Health Professional	SVD	Nothing	yes	25-34	secondory	Exclusive breast feeding
Mekelle Hospital	25-34	Married	Tigre	Orthodox	Primary Education	>=1001	Urban	Male	7-12 months	Yes		Yes	within 1hour after delivery	7-12 months	Frequent and on demand	No		Yes	6months	Yes	6months	no				No			Good knowledge	Favourable	2017-03-04	Term	Yes	Yes	Health facility	Health Professional	SVD	Nothing	yes	25-34	primary education	Exclusive breast feeding
Mekelle Hospital	25-34	Single	Tigre	Orthodox	Primary Education	>=1001	Urban	Male	6 months	Yes		Yes	within 1hour after delivery	0-6 months	Frequent and on demand	No		Yes	6months	Yes	6months	no				No			Good knowledge	Unfavourable	2017-01-02	Term	Yes	Yes	Health facility	Health Professional	SVD	Less production of milk	yes	25-34	primary education	Exclusive breast feeding
Mekelle Hospital	25-34	Married	Tigre	Orthodox	Secondory Education	>=1001	Urban	Female	7-12 months	Yes		Yes	Immediately after delivery	7-12 months	Frequent and on demand	No		Yes	6months	Yes	6months	no				No			Good knowledge	Favourable	2017-01-02	Term	Yes	Yes	Health facility	Health Professional	SVD	Less production of milk	yes	25-34	secondory	Exclusive breast feeding
Mekelle Hospital	25-34	Single	Tigre	Orthodox	Secondory Education	>=1001	Urban	Female	6 months	No	Fear of Divorce	Yes	within 1hour after delivery	0-6 months	Frequent and on demand	No		Yes	6months	Yes	6months	no				No			Good knowledge	Unfavourable	2017-01-02	Term	Yes	Yes	Health facility	Health Professional	SVD	Nothing	yes	25-34	secondory	Exclusive breast feeding
Mekelle Hospital	35-44	Married	Tigre	Muslim	Primary Education	>=1001	Urban	Male	6 months	Yes		Yes	Immediately after delivery	0-6 months	Frequent and on demand	No		Yes	6months	Yes	6months	no				No			Good knowledge	Favourable	>=5	Term	Yes	Yes	Health facility	Health Professional	SVD	Less production of milk	yes	>=35	primary education	Exclusive breast feeding
Mekelle Hospital	25-34	Divorced	Tigre	Orthodox	Secondory Education	>=1001	Urban	Female	7-12 months	Yes		No				No		No		Yes	6months	no				Yes	Commercially prepared foods	Fear of HIV transmission	Poor knowledge	Unfavourable	2017-01-02	Term	Yes	Yes	Health facility	Health Professional	SVD	Less production of milk	no	25-34	secondory	Exclusive replacement feeding
Mekelle Hospital	15-24	Divorced	Tigre	Orthodox	Primary Education	501-1000	Urban	Male	7-12 months	Yes		Yes	Immediately after delivery	7-12 months	Frequent and on demand	No		Yes	6months	Yes	6months	no				No			Good knowledge	Favourable	2017-03-04	Term	Yes	Yes	Health facility	Health Professional	SVD	Nothing	yes	15-24	primary education	Exclusive breast feeding
Mekelle Hospital	25-34	Married	Amhara	Orthodox	Secondory Education	>=1001	Urban	Female	7-12 months	Yes		Yes	within 1hour after delivery	0-6 months	Frequent and on demand	No		Yes	6months	Yes	6months	no				No			Good knowledge	Favourable	2017-03-04	Term	Yes	Yes	Health facility	Health Professional	SVD	Less production of milk	yes	25-34	secondory	Exclusive breast feeding
Mekelle Hospital	25-34	Married	Tigre	Orthodox	Primary Education	>=1001	Urban	Male	7-12 months	Yes		Yes	within 1hour after delivery	7-12 months	Frequent and on demand	No		Yes	6months	Yes	6months	no				No			Good knowledge	Favourable	2017-01-02	Term	Yes	Yes	Health facility	Health Professional	SVD	Nothing	yes	25-34	primary education	Exclusive breast feeding
Mekelle Hospital	25-34	Single	Tigre	Muslim	Secondory Education	>=1001	Urban	Female	6 months	No	Stigma and discrimination	No				No		No		Yes	6months	no				Yes	Commercially prepared foods	Fear of HIV transmission	Good knowledge	Unfavourable	2017-01-02	Term	Yes	No	Health facility	Health Professional	SVD	Nothing	no	25-34	secondory	Exclusive replacement feeding
Mekelle Hospital	35-44	Married	Tigre	Orthodox	Secondory Education	>=1001	Urban	Male	6 months	Yes		Yes	within 1hour after delivery	0-6 months	Frequent and on demand	No		Yes	6months	Yes	6months	no				No			Good knowledge	Favourable	2017-03-04	Term	Yes	Yes	Health facility	Health Professional	SVD	Nothing	yes	>=35	secondory	Exclusive breast feeding
Mekelle Hospital	15-24	Divorced	Tigre	Orthodox	Secondory Education	501-1000	Urban	Female	7-12 months	Yes		Yes	within 1hour after delivery	7-12 months	Frequent and on demand	No		Yes	6months	Yes	6months	no				No			Good knowledge	Favourable	2017-01-02	Term	Yes	Yes	Health facility	Health Professional	SVD	Nothing	yes	15-24	secondory	Exclusive breast feeding
Mekelle Hospital	25-34	Married	Tigre	Orthodox	Primary Education	501-1000	Urban	Male	6 months	Yes		Yes	within 1hour after delivery	0-6 months	Frequent and on demand	No		Yes	6months	Yes	6months	no				No			Good knowledge	Unfavourable	2017-01-02	Term	Yes	Yes	Health facility	Health Professional	SVD	Nothing	yes	25-34	primary education	Exclusive breast feeding
Mekelle Hospital	25-34	Married	Tigre	Orthodox	Secondory Education	501-1000	Urban	Male	7-12 months	Yes		Yes	Immediately after delivery	0-6 months	Frequent and on demand	No		No		Yes	6months	Yes	Water	Illness of the mother	1-3 months	No			Good knowledge	Favourable	2017-01-02	Term	Yes	Yes	Health facility	Health Professional	SVD	Mastitis	no	25-34	secondory	Mixed feeding
Mekelle Hospital	25-34	Divorced	Tigre	Orthodox	Secondory Education	>=1001	Urban	Male	7-12 months	Yes		Yes	Immediately after delivery	7-12 months	Frequent and on demand	No		Yes	6months	Yes	6months	no				No			Good knowledge	Favourable	2017-01-02	Term	Yes	Yes	Health facility	Health Professional	SVD	Nothing	yes	25-34	secondory	Exclusive breast feeding
Saint Merry Hospital	25-34	Married	Tigre	Orthodox	Secondory Education	>=1001	Urban	Female	7-12 months	Yes		Yes	Immediately after delivery	7-12 months	Frequent and on demand	No		Yes	6months	Yes	6months	no				No			Good knowledge	Favourable	2017-01-02	Term	Yes	Yes	Health facility	Health Professional	SVD	Nothing	yes	25-34	secondory	Exclusive breast feeding
Mekelle Hospital	25-34	Married	Tigre	Orthodox	Primary Education	>=1001	Urban	Female	7-12 months	Yes		Yes	within 1hour after delivery	0-6 months	Frequent and on demand	No		Yes	6months	Yes	6months	no				No			Good knowledge	Favourable	2017-01-02	Term	Yes	Yes	Health facility	Health Professional	SVD	Nothing	yes	25-34	primary education	Exclusive breast feeding
Mekelle Hospital	25-34	Married	Tigre	Orthodox	Primary Education	>=1001	Urban	Female	6 months	Yes		Yes	Immediately after delivery	0-6 months	Frequent and on demand	No		Yes	6months	Yes	6months	no				No			Good knowledge	Favourable	2017-03-04	Term	Yes	Yes	Health facility	Health Professional	SVD	Nothing	yes	25-34	primary education	Exclusive breast feeding
Mekelle Hospital	35-44	Married	Tigre	Orthodox	Read and write	>=1001	Urban	Male	6 months	Yes		Yes	Immediately after delivery	0-6 months	Frequent and on demand	No		Yes	6months	Yes	6months	no				No			Good knowledge	Favourable	2017-03-04	Term	Yes	Yes	Health facility	Health Professional	SVD	Nothing	yes	>=35	no formal education	Exclusive breast feeding
Mekelle Hospital	15-24	Married	Tigre	Orthodox	Secondory Education	501-1000	Urban	Female	6 months	Yes		Yes	Immediately after delivery	0-6 months	Frequent and on demand	No		No		Yes	6months	Yes	Water	Illness of the child	4-6 months	No			Good knowledge	Unfavourable	2017-01-02	Term	Yes	No	Health facility	Health Professional	Instrumental Delivery	Nothing	no	15-24	secondory	Mixed feeding
Mekelle Hospital	25-34	Married	Tigre	Orthodox	No formal Education	501-1000	Urban	Male	7-12 months	Yes		Yes	within 1hour after delivery	0-6 months	Frequent and on demand	No		Yes	6months	Yes	6months	no				No			Good knowledge	Favourable	2017-03-04	Term	Yes	Yes	Health facility	Health Professional	SVD	Nothing	yes	25-34	no formal education	Exclusive breast feeding
Mekelle Hospital	25-34	Married	Tigre	Orthodox	Primary Education	501-1000	Urban	Female	7-12 months	Yes		No				No		No		Yes	6months	no				Yes	Commercially prepared foods	Insufficient Breast milk	Good knowledge	Unfavourable	2017-01-02	Term	Yes	Yes	Health facility	Health Professional	SVD	Nothing	no	25-34	primary education	Exclusive replacement feeding
Mekelle Hospital	25-34	Married	Tigre	Orthodox	Primary Education	>=1001	Urban	Male	7-12 months	Yes		Yes	within 1hour after delivery	7-12 months	Frequent and on demand	No		Yes	6months	Yes	6months	no				No			Good knowledge	Favourable	2017-01-02	Term	Yes	Yes	Health facility	Health Professional	SVD	Nothing	yes	25-34	primary education	Exclusive breast feeding
Mekelle Hospital	25-34	Married	Amhara	Orthodox	No formal Education	>=1001	Urban	Female	7-12 months	Yes		Yes	Immediately after delivery	7-12 months	Frequent and on demand	No		Yes	6months	Yes	6months	no				No			Good knowledge	Favourable	2017-01-02	Term	Yes	Yes	Health facility	Health Professional	SVD	Nothing	yes	25-34	no formal education	Exclusive breast feeding
Mekelle Hospital	25-34	Married	Tigre	Orthodox	Secondory Education	<=500	Urban	Female	6 months	Yes		Yes	Immediately after delivery	0-6 months	Frequent and on demand	No		No		Yes	6months	Yes	Water	Illness of the mother	4-6 months	No			Poor knowledge	Unfavourable	2017-03-04	Term	Yes	Yes	Health facility	Health Professional	SVD	Nothing	no	25-34	secondory	Mixed feeding
Mekelle Hospital	25-34	Single	Tigre	Orthodox	Primary Education	501-1000	Urban	Female	7-12 months	Yes		Yes	within 30minutes after delivery	7-12 months	Frequent and on demand	No		Yes	6months	Yes	6months	no				No			Good knowledge	Favourable	2017-01-02	Term	Yes	Yes	Health facility	Health Professional	SVD	Nothing	yes	25-34	primary education	Exclusive breast feeding
Mekelle Hospital	25-34	Married	Tigre	Orthodox	No formal Education	>=1001	Urban	Male	7-12 months	Yes		No				No		No		Yes	6months	no				Yes	Commercially prepared foods	Fear of HIV transmission	Good knowledge	Unfavourable	2017-01-02	Term	Yes	Yes	Health facility	Health Professional	SVD	Nothing	no	25-34	no formal education	Exclusive replacement feeding
Mekelle Hospital	25-34	Married	Tigre	Orthodox	Primary Education	>=1001	Urban	Female	6 months	Yes		Yes	Immediately after delivery	0-6 months	Frequent and on demand	No		Yes	6months	Yes	6months	no				No			Good knowledge	Favourable	2017-01-02	Term	Yes	Yes	Health facility	Health Professional	SVD	Nothing	yes	25-34	primary education	Exclusive breast feeding
Mekelle Hospital	35-44	Married	Tigre	Orthodox	Secondory Education	>=1001	Urban	Male	7-12 months	Yes		No				No		No		Yes	6months	no				Yes	Commercially prepared foods	Fear of HIV transmission	Good knowledge	Favourable	2017-03-04	Term	Yes	Yes	Health facility	Health Professional	SVD	Nothing	no	>=35	secondory	Exclusive replacement feeding
Mekelle Hospital	15-24	Married	Tigre	Orthodox	Secondory Education	>=1001	Urban	Male	7-12 months	Yes		Yes	Immediately after delivery	7-12 months	Frequent and on demand	No		Yes	6months	Yes	6months	no				No			Good knowledge	Favourable	2017-01-02	Term	Yes	Yes	Health facility	Health Professional	SVD	Nothing	yes	15-24	secondory	Exclusive breast feeding
Mekelle Hospital	15-24	Married	Tigre	Orthodox	Secondory Education	>=1001	Urban	Male	7-12 months	Yes		Yes	within 1hour after delivery	7-12 months	Frequent and on demand	No		Yes	6months	Yes	6months	no				No			Good knowledge	Favourable	2017-01-02	Term	Yes	Yes	Health facility	Health Professional	SVD	Nothing	yes	15-24	secondory	Exclusive breast feeding
Mekelle Hospital	25-34	Married	Tigre	Orthodox	No formal Education	>=1001	Urban	Male	7-12 months	Yes		Yes	within 1hour after delivery	7-12 months	Frequent and on demand	No		Yes	6months	Yes	6months	no				No			Good knowledge	Favourable	2017-03-04	Term	Yes	Yes	Health facility	Health Professional	SVD	Nothing	yes	25-34	no formal education	Exclusive breast feeding
Mekelle Hospital	25-34	Married	Tigre	Orthodox	Secondory Education	>=1001	Urban	Female	6 months	Yes		Yes	Immediately after delivery	0-6 months	Frequent and on demand	No		Yes	6months	Yes	6months	no				No			Good knowledge	Unfavourable	2017-01-02	Term	Yes	Yes	Health facility	Health Professional	SVD	Nothing	yes	25-34	secondory	Exclusive breast feeding
Mekelle Hospital	25-34	Married	Amhara	Orthodox	Secondory Education	>=1001	Urban	Female	7-12 months	Yes		Yes	Immediately after delivery	7-12 months	Frequent and on demand	No		Yes	6months	Yes	6months	no				No			Good knowledge	Favourable	2017-03-04	Term	Yes	Yes	Health facility	Health Professional	SVD	Nothing	yes	25-34	secondory	Exclusive breast feeding
Mekelle Hospital	15-24	Married	Tigre	Orthodox	Primary Education	>=1001	Urban	Female	7-12 months	Yes		Yes	within 1hour after delivery	7-12 months	Frequent and on demand	No		Yes	6months	Yes	6months	no				No			Good knowledge	Favourable	2017-01-02	Term	Yes	Yes	Health facility	Health Professional	SVD	Nothing	yes	15-24	primary education	Exclusive breast feeding
Mekelle Hospital	35-44	Married	Tigre	Orthodox	Primary Education	>=1001	Urban	Female	7-12 months	Yes		Yes	within 1hour after delivery	7-12 months	Frequent and on demand	No		Yes	6months	Yes	6months	no				No			Good knowledge	Unfavourable	2017-01-02	Term	Yes	Yes	Health facility	Health Professional	SVD	Nothing	yes	>=35	primary education	Exclusive breast feeding
Mekelle Hospital	25-34	Married	Tigre	Orthodox	Read and write	>=1001	Urban	Female	6 months	Yes		Yes	within 1hour after delivery	0-6 months	Frequent and on demand	No		Yes	6months	Yes	6months	no				No			Good knowledge	Favourable	2017-03-04	Term	Yes	Yes	Health facility	Health Professional	SVD	Nothing	yes	25-34	no formal education	Exclusive breast feeding
Mekelle Hospital	25-34	Married	Tigre	Orthodox	Secondory Education	>=1001	Rural	Female	6 months	Yes		Yes	within 1hour after delivery	0-6 months	Frequent and on demand	No		Yes	6months	Yes	6months	no				No			Good knowledge	Favourable	2017-03-04	Preterm	Yes	Yes	Health facility	Health Professional	SVD	Breast engorgement	yes	25-34	secondory	Exclusive breast feeding
Mekelle Hospital	25-34	Married	Tigre	Orthodox	Secondory Education	>=1001	Urban	Female	6 months	Yes		Yes	Immediately after delivery	0-6 months	Frequent and on demand	No		Yes	6months	Yes	6months	no				No			Good knowledge	Unfavourable	2017-03-04	Term	Yes	Yes	Health facility	Health Professional	SVD	Nothing	yes	25-34	secondory	Exclusive breast feeding
Mekelle Hospital	15-24	Married	Tigre	Orthodox	Primary Education	<=500	Rural	Male	7-12 months	Yes		Yes	within 1hour after delivery	7-12 months	Frequent and on demand	No		Yes	6months	Yes	6months	no				No			Good knowledge	Favourable	2017-01-02	Term	Yes	Yes	Health facility	Health Professional	SVD	Nothing	yes	15-24	primary education	Exclusive breast feeding
Mekelle Hospital	25-34	Married	Tigre	Orthodox	Primary Education	>=1001	Urban	Female	7-12 months	Yes		Yes	within 1hour after delivery	7-12 months	Frequent and on demand	No		Yes	6months	Yes	6months	no				No			Good knowledge	Favourable	2017-01-02	Term	Yes	Yes	Health facility	Health Professional	SVD	Nothing	yes	25-34	primary education	Exclusive breast feeding
Mekelle Hospital	25-34	Married	Tigre	Orthodox	Secondory Education	>=1001	Urban	Female	6 months	Yes		Yes	Immediately after delivery	0-6 months	Frequent and on demand	No		Yes	6months	Yes	6months	no				No			Good knowledge	Unfavourable	2017-01-02	Term	Yes	Yes	Health facility	Health Professional	SVD	Nothing	yes	25-34	secondory	Exclusive breast feeding
Mekelle Hospital	25-34	Divorced	Tigre	Orthodox	Secondory Education	>=1001	Urban	Male	7-12 months	Yes		Yes	within 1hour after delivery	7-12 months	6-10 times	No		Yes	6months	Yes	6months	no				No			Good knowledge	Favourable	2017-03-04	Term	Yes	Yes	Health facility	Health Professional	SVD	Nothing	yes	25-34	secondory	Exclusive breast feeding
Mekelle Hospital	25-34	Single	Tigre	Orthodox	Secondory Education	501-1000	Urban	Male	7-12 months	Yes		Yes	Immediately after delivery	7-12 months	Frequent and on demand	No		Yes	6months	Yes	6months	no				No			Good knowledge	Unfavourable	2017-01-02	Term	Yes	Yes	Health facility	Health Professional	SVD	Nothing	yes	25-34	secondory	Exclusive breast feeding
Mekelle Hospital	25-34	Married	Tigre	Orthodox	Secondory Education	501-1000	Rural	Female	7-12 months	Yes		Yes	within 1hour after delivery	7-12 months	Frequent and on demand	No		Yes	6months	Yes	6months	no				No			Good knowledge	Favourable	2017-01-02	Term	Yes	Yes	Health facility	Health Professional	SVD	Nothing	yes	25-34	secondory	Exclusive breast feeding
Mekelle Hospital	25-34	Married	Tigre	Orthodox	Secondory Education	>=1001	Urban	Male	7-12 months	Yes		Yes	Immediately after delivery	7-12 months	Frequent and on demand	No		Yes	6months	Yes	6months	no				No			Good knowledge	Unfavourable	2017-03-04	Term	Yes	Yes	Health facility	Health Professional	SVD	Nothing	yes	25-34	secondory	Exclusive breast feeding
Mekelle Hospital	25-34	Married	Tigre	Orthodox	No formal Education	501-1000	Urban	Male	7-12 months	Yes		Yes	Immediately after delivery	7-12 months	Frequent and on demand	No		Yes	6months	Yes	6months	no				No			Good knowledge	Favourable	2017-03-04	Term	Yes	Yes	Health facility	Health Professional	SVD	Nothing	yes	25-34	no formal education	Exclusive breast feeding
Saint Merry Hospital	15-24	Married	Tigre	Orthodox	Secondory Education	>=1001	Urban	Female	6 months	Yes		Yes	within 1hour after delivery	0-6 months	Frequent and on demand	No		Yes	6months	Yes	6months	no				No			Good knowledge	Favourable	2017-01-02	Term	Yes	Yes	Health facility	Health Professional	SVD	Nothing	yes	15-24	secondory	Exclusive breast feeding
Mekelle Hospital	25-34	Married	Tigre	Orthodox	Secondory Education	>=1001	Urban	Male	7-12 months	Yes		Yes	within 1hour after delivery	0-6 months	Frequent and on demand	No		Yes	6months	Yes	6months	no				No			Good knowledge	Unfavourable	2017-01-02	Term	Yes	Yes	Health facility	Health Professional	SVD	Nothing	yes	25-34	secondory	Exclusive breast feeding
Mekelle Hospital	35-44	Married	Tigre	Orthodox	Secondory Education	501-1000	Urban	Male	7-12 months	Yes		Yes	within 1hour after delivery	7-12 months	Frequent and on demand	No		Yes	6months	Yes	6months	no				No			Good knowledge	Favourable	2017-03-04	Term	Yes	Yes	Health facility	Health Professional	SVD	Nothing	yes	>=35	secondory	Exclusive breast feeding
Mekelle Hospital	25-34	Single	Tigre	Orthodox	Secondory Education	501-1000	Urban	Male	6 months	Yes		Yes	within 1hour after delivery	7-12 months	Frequent and on demand	No		Yes	6months	Yes	6months	no				No			Good knowledge	Unfavourable	2017-01-02	Term	Yes	Yes	Health facility	Health Professional	SVD	Nothing	yes	25-34	secondory	Exclusive breast feeding
Mekelle Hospital	25-34	Married	Tigre	Orthodox	Secondory Education	>=1001	Urban	Male	6 months	Yes		Yes	within 1hour after delivery	0-6 months	Frequent and on demand	Yes		Yes	6months	Yes	6months	no				No			Good knowledge	Favourable	2017-03-04	Term	Yes	Yes	Health facility	Health Professional	SVD	Nothing	yes	25-34	secondory	Exclusive breast feeding
Mekelle Hospital	35-44	Married	Tigre	Orthodox	Secondory Education	>=1001	Urban	Male	6 months	Yes		Yes	Immediately after delivery	0-6 months	Frequent and on demand	No		Yes	6months	Yes	6months	no				No			Good knowledge	Favourable	2017-03-04	Term	Yes	Yes	Health facility	Health Professional	SVD	Nothing	yes	>=35	secondory	Exclusive breast feeding
Mekelle Hospital	25-34	Single	Tigre	Orthodox	Secondory Education	>=1001	Urban	Male	7-12 months	Yes		Yes	within 1hour after delivery	7-12 months	Frequent and on demand	No		Yes	6months	Yes	6months	no				No			Good knowledge	Unfavourable	2017-01-02	Term	Yes	Yes	Health facility	Health Professional	SVD	Nothing	yes	25-34	secondory	Exclusive breast feeding
Mekelle Hospital	25-34	Married	Tigre	Orthodox	Primary Education	501-1000	Urban	Male	6 months	Yes		Yes	within 1hour after delivery	0-6 months	Frequent and on demand	No		Yes	6months	Yes	6months	no				No			Good knowledge	Favourable	2017-03-04	Term	Yes	Yes	Health facility	Health Professional	SVD	Nothing	yes	25-34	primary education	Exclusive breast feeding
Mekelle Hospital	35-44	Married	Tigre	Orthodox	No formal Education	>=1001	Urban	Male	6 months	Yes		Yes	Immediately after delivery	0-6 months	Frequent and on demand	No		Yes	6months	Yes	6months	no				No			Good knowledge	Unfavourable	2017-03-04	Term	Yes	Yes	Health facility	Health Professional	SVD	Nothing	yes	>=35	no formal education	Exclusive breast feeding
Mekelle Hospital	15-24	Married	Tigre	Orthodox	Secondory Education	>=1001	Urban	Male	7-12 months	Yes		Yes	within 1hour after delivery	7-12 months	Frequent and on demand	No		Yes	6months	Yes	6months	no				No			Good knowledge	Favourable	2017-01-02	Term	Yes	Yes	Health facility	Health Professional	SVD	Nothing	yes	15-24	secondory	Exclusive breast feeding
Mekelle Hospital	25-34	Married	Tigre	Orthodox	Secondory Education	>=1001	Urban	Male	7-12 months	Yes		Yes	within 1hour after delivery	7-12 months	Frequent and on demand	No		Yes	6months	Yes	6months	no				No			Good knowledge	Unfavourable	2017-01-02	Term	Yes	Yes	Health facility	Health Professional	SVD	Nothing	yes	25-34	secondory	Exclusive breast feeding
Mekelle Hospital	25-34	Married	Tigre	Orthodox	Secondory Education	>=1001	Urban	Male	6 months	Yes		Yes	within 1hour after delivery	0-6 months	Frequent and on demand	No		Yes	6months	Yes	6months	no				No			Good knowledge	Favourable	2017-01-02	Term	Yes	Yes	Health facility	Health Professional	SVD	Nothing	yes	25-34	secondory	Exclusive breast feeding
Mekelle Hospital	25-34	Married	Amhara	Orthodox	Read and write	>=1001	Urban	Female	7-12 months	Yes		Yes	within 1hour after delivery	7-12 months	Frequent and on demand	No		Yes	6months	Yes	6months	no				No			Good knowledge	Favourable	2017-03-04	Term	Yes	Yes	Health facility	Health Professional	SVD	Nothing	yes	25-34	no formal education	Exclusive breast feeding
Mekelle Hospital	25-34	Married	Tigre	Orthodox	Secondory Education	>=1001	Urban	Female	6 months	Yes		Yes	within 1hour after delivery	7-12 months	Frequent and on demand	No		Yes	6months	Yes	6months	no				No			Good knowledge	Favourable	2017-01-02	Term	Yes	Yes	Health facility	Health Professional	SVD	Nothing	yes	25-34	secondory	Exclusive breast feeding
Mekelle Hospital	35-44	Single	Tigre	Orthodox	No formal Education	501-1000	Rural	Male	6 months	Yes		Yes	within 1hour after delivery	0-6 months	Frequent and on demand	No		Yes	6months	Yes	6months	no				No			Good knowledge	Unfavourable	>=5	Term	Yes	Yes	Health facility	Health Professional	SVD	Nothing	yes	>=35	no formal education	Exclusive breast feeding
Mekelle Hospital	35-44	Married	Tigre	Orthodox	No formal Education	>=1001	Urban	Male	6 months	Yes		Yes	within 1hour after delivery	0-6 months	Frequent and on demand	No		Yes	6months	Yes	6months	no				No			Good knowledge	Favourable	2017-03-04	Term	Yes	Yes	Health facility	Health Professional	SVD	Nothing	yes	>=35	no formal education	Exclusive breast feeding
Mekelle Hospital	25-34	Married	Tigre	Muslim	Secondory Education	>=1001	Urban	Female	6 months	Yes		Yes	Immediately after delivery	0-6 months	Frequent and on demand	No		Yes	6months	Yes	6months	no				No			Good knowledge	Unfavourable	2017-03-04	Term	Yes	Yes	Health facility	Health Professional	SVD	Nothing	yes	25-34	secondory	Exclusive breast feeding
Mekelle Hospital	25-34	Married	Tigre	Orthodox	Primary Education	>=1001	Urban	Female	6 months	Yes		Yes	within 1hour after delivery	0-6 months	Frequent and on demand	No		Yes	6months	Yes	6months	no				No			Good knowledge	Favourable	2017-01-02	Term	Yes	Yes	Health facility	Health Professional	SVD	Nothing	yes	25-34	primary education	Exclusive breast feeding
Mekelle Hospital	25-34	Divorced	Tigre	Orthodox	No formal Education	501-1000	Rural	Female	7-12 months	Yes		Yes	Immediately after delivery	7-12 months	Frequent and on demand	No		Yes	6months	Yes	6months	no				No			Good knowledge	Favourable	2017-03-04	Term	Yes	Yes	Health facility	Health Professional	SVD	Nothing	yes	25-34	no formal education	Exclusive breast feeding
Mekelle Hospital	25-34	Married	Tigre	Orthodox	Secondory Education	>=1001	Urban	Male	6 months	Yes		Yes	Immediately after delivery	0-6 months	Frequent and on demand	No		Yes	6months	Yes	6months	no				No			Good knowledge	Unfavourable	2017-01-02	Term	Yes	Yes	Health facility	Health Professional	SVD	Nothing	yes	25-34	secondory	Exclusive breast feeding
Mekelle Hospital	25-34	Married	Tigre	Orthodox	Secondory Education	<=500	Urban	Male	6 months	Yes		Yes	Immediately after delivery	0-6 months	Frequent and on demand	No		Yes	6months	Yes	6months	no				No			Good knowledge	Favourable	2017-01-02	Term	Yes	Yes	Health facility	Health Professional	SVD	Nothing	yes	25-34	secondory	Exclusive breast feeding
Mekelle Hospital	15-24	Married	Tigre	Orthodox	Secondory Education	>=1001	Urban	Male	6 months	Yes		Yes	within 1hour after delivery	0-6 months	Frequent and on demand	No		Yes	6months	Yes	6months	no				No			Good knowledge	Favourable	2017-01-02	Preterm	Yes	Yes	Health facility	Health Professional	Instrumental Delivery	Nothing	yes	15-24	secondory	Exclusive breast feeding
Mekelle Hospital	25-34	Married	Tigre	Muslim	Read and write	501-1000	Urban	Male	6 months	Yes		Yes	within 1hour after delivery	7-12 months	Frequent and on demand	No		Yes	6months	Yes	6months	no				No			Good knowledge	Unfavourable	2017-03-04	Term	Yes	Yes	Health facility	Health Professional	Instrumental Delivery	Nothing	yes	25-34	no formal education	Exclusive breast feeding
Mekelle Hospital	25-34	Single	Tigre	Orthodox	No formal Education	501-1000	Urban	Male	6 months	Yes		Yes	within 1hour after delivery	0-6 months	Frequent and on demand	No		Yes	6months	Yes	6months	no				No			Good knowledge	Favourable	2017-01-02	Term	Yes	Yes	Health facility	Health Professional	SVD	Nothing	yes	25-34	no formal education	Exclusive breast feeding
Mekelle Hospital	25-34	Married	Tigre	Orthodox	Secondory Education	>=1001	Urban	Female	7-12 months	Yes		Yes	within 1hour after delivery	7-12 months	Frequent and on demand	No		Yes	6months	Yes	6months	no				No			Good knowledge	Unfavourable	2017-03-04	Term	Yes	Yes	Health facility	Health Professional	SVD	Nothing	yes	25-34	secondory	Exclusive breast feeding
Mekelle Hospital	25-34	Single	Tigre	Orthodox	Secondory Education	>=1001	Urban	Male	7-12 months	Yes		Yes	within 1hour after delivery	7-12 months	Frequent and on demand	No		Yes	6months	Yes	6months	no				No			Good knowledge	Favourable	2017-01-02	Term	Yes	Yes	Health facility	Health Professional	SVD	Nothing	yes	25-34	secondory	Exclusive breast feeding
Mekelle Hospital	25-34	Married	Tigre	Orthodox	Secondory Education	>=1001	Urban	Female	6 months	Yes		Yes	within 1hour after delivery	0-6 months	Frequent and on demand	No		Yes	6months	Yes	6months	no				No			Good knowledge	Favourable	2017-03-04	Term	Yes	Yes	Health facility	Health Professional	SVD	Nothing	yes	25-34	secondory	Exclusive breast feeding
Suhul Hospital	25-34	Divorced	Tigre	Orthodox	Primary Education	<=500	Urban	Female	7-12 months	Yes		Yes	Immediately after delivery	7-12 months	Frequent and on demand	No		Yes	6months	Yes	6months	no				No			Good knowledge	Favourable	2017-01-02	Term	Yes	No	Health facility	Health Professional	SVD	Nothing	yes	25-34	primary education	Exclusive breast feeding
Suhul Hospital	25-34	Divorced	Tigre	Orthodox	No formal Education	<=500	Urban	Female	7-12 months	Yes		Yes	Immediately after delivery	7-12 months	6-10 times	No		Yes	6months	Yes	6months	no				No			Poor knowledge	Unfavourable	2017-03-04	Term	Yes	No	Health facility	Health Professional	SVD	Nothing	yes	25-34	no formal education	Exclusive breast feeding
Suhul Hospital	25-34	Married	Tigre	Orthodox	Read and write	501-1000	Urban	Male	7-12 months	Yes		Yes	within 30minutes after delivery	7-12 months	Frequent and on demand	No		Yes	6months	Yes	6months	no				No			Good knowledge	Favourable	2017-01-02	Term	Yes	Yes	Health facility	Health Professional	SVD	Nothing	yes	25-34	no formal education	Exclusive breast feeding
Suhul Hospital	25-34	Divorced	Tigre	Muslim	Read and write	501-1000	Urban	Female	7-12 months	Yes		Yes	within 30minutes after delivery	7-12 months	Frequent and on demand	No		No		Yes	6months	Yes	Thin porridge	milk was not coming out	4-6 months	No			Good knowledge	Favourable	2017-01-02	Term	Yes	No	Health facility	Health Professional	SVD	Nothing	no	25-34	no formal education	Mixed feeding
Suhul Hospital	25-34	Married	Tigre	Orthodox	No formal Education	<=500	Urban	Male	6 months	Yes		Yes	within 1hour after delivery	7-12 months	Frequent and on demand	No		Yes	6months	Yes	6months	no				No			Good knowledge	Favourable	2017-01-02	Term	Yes	No	Health facility	Health Professional	SVD	Nothing	yes	25-34	no formal education	Exclusive breast feeding
Suhul Hospital	25-34	Divorced	Tigre	Orthodox	Read and write	<=500	Rural	Male	6 months	Yes		Yes	Immediately after delivery	7-12 months	Frequent and on demand	No		Yes	6months	Yes	6months	no				No			Poor knowledge	Favourable	2017-01-02	Term	Yes	No	Health facility	Health Professional	SVD	Nothing	yes	25-34	no formal education	Exclusive breast feeding
Mekelle Hospital	25-34	Married	Tigre	Orthodox	Read and write	501-1000	Urban	Male	6 months	Yes		Yes	Immediately after delivery	7-12 months	Frequent and on demand	No		Yes	6months	Yes	6months	no				No			Good knowledge	Favourable	2017-01-02	Term	Yes	No	Health facility	Health Professional	SVD	Nothing	yes	25-34	no formal education	Exclusive breast feeding
Suhul Hospital	25-34	Divorced	Tigre	Orthodox	No formal Education	<=500	Urban	Female	6 months	Yes		Yes	Immediately after delivery	0-6 months	6-10 times	No		Yes	6months	Yes	6months	no				No			Poor knowledge	Favourable	2017-01-02	Term	Yes	No	Health facility	Health Professional	SVD	Nothing	yes	25-34	no formal education	Exclusive breast feeding
Suhul Hospital	35-44	Divorced	Tigre	Orthodox	Read and write	501-1000	Urban	Male	6 months	Yes		Yes	within 1hour after delivery	7-12 months	Frequent and on demand	No		Yes	6months	Yes	6months	no				No			Good knowledge	Favourable	2017-01-02	Term	Yes	Yes	Health facility	Health Professional	SVD	Nothing	yes	>=35	no formal education	Exclusive breast feeding
Suhul Hospital	25-34	Married	Tigre	Orthodox	No formal Education	501-1000	Urban	Female	7-12 months	Yes		Yes	within 1hour after delivery	7-12 months	Frequent and on demand	No		Yes	6months	Yes	6months	no				No			Good knowledge	Favourable	2017-01-02	Term	Yes	Yes	Health facility	Health Professional	C/S	Nothing	yes	25-34	no formal education	Exclusive breast feeding
Suhul Hospital	25-34	Divorced	Tigre	Orthodox	Read and write	<=500	Urban	Male	7-12 months	No	Fear of Divorce	Yes	within 1hour after delivery	7-12 months	Frequent and on demand	No		Yes	6months	Yes	6months	no				No			Poor knowledge	Favourable	2017-01-02	Term	Yes	No	Health facility	Health Professional	SVD	Nothing	yes	25-34	no formal education	Exclusive breast feeding
Suhul Hospital	35-44	Married	Tigre	Orthodox	No formal Education	>=1001	Rural	Female	7-12 months	Yes		Yes	Immediately after delivery	7-12 months	6-10 times	No		Yes	6months	Yes	6months	no				No			Good knowledge	Favourable	>=5	Preterm	Yes	Yes	Health facility	Health Professional	SVD	Nothing	yes	>=35	no formal education	Exclusive breast feeding
Suhul Hospital	25-34	Married	Tigre	Muslim	Read and write	501-1000	Urban	Female	7-12 months	Yes		Yes	Immediately after delivery	7-12 months	Frequent and on demand	No		Yes	6months	Yes	6months	no				No			Good knowledge	Favourable	2017-03-04	Term	Yes	Yes	Health facility	Health Professional	Instrumental Delivery	Nothing	yes	25-34	no formal education	Exclusive breast feeding
Suhul Hospital	25-34	Divorced	Tigre	Orthodox	Read and write	501-1000	Urban	Female	7-12 months	Yes		Yes	Immediately after delivery	7-12 months	Frequent and on demand	No		Yes	6months	Yes	6months	no				No	Animal Milk		Good knowledge	Favourable	2017-01-02	Term	Yes	Yes	Health facility	Health Professional	SVD	Nothing	yes	25-34	no formal education	Exclusive breast feeding
Suhul Hospital	25-34	Married	Tigre	Orthodox	Diploma and more	>=1001	Urban	Female	7-12 months	Yes		Yes	Immediately after delivery	0-6 months	6-10 times	No		Yes	6months	Yes	6months	no				No			Good knowledge	Favourable	2017-01-02	Term	Yes	Yes	Health facility	Health Professional	SVD	Nothing	yes	25-34	more than secondory	Exclusive breast feeding
Suhul Hospital	25-34	Married	Tigre	Orthodox	Read and write	501-1000	Urban	Female	7-12 months	Yes		Yes	Immediately after delivery	0-6 months	6-10 times	No		Yes	6months	Yes	6months	no				No			Good knowledge	Favourable	2017-03-04	Term	Yes	Yes	Health facility	Health Professional	SVD	Nothing	yes	25-34	no formal education	Exclusive breast feeding
Suhul Hospital	35-44	Married	Tigre	Orthodox	No formal Education	501-1000	Urban	Female	7-12 months	No	Fear of Divorce	Yes	Immediately after delivery	0-6 months	Frequent and on demand	No		No		Yes	6months	Yes	Water	Illness of the child	4-6 months	No			Poor knowledge	Unfavourable	2017-01-02	Term	No	Yes	Health facility	Health Professional	SVD	Nothing	no	>=35	no formal education	Mixed feeding
Suhul Hospital	25-34	Married	Tigre	Orthodox	Secondory Education	>=1001	Urban	Female	7-12 months	Yes		Yes	Immediately after delivery	7-12 months	6-10 times	No		Yes	6months	Yes	6months	no				No			Good knowledge	Favourable	2017-01-02	Term	Yes	Yes	Health facility	Health Professional	SVD	Nothing	yes	25-34	secondory	Exclusive breast feeding
Suhul Hospital	25-34	Married	Tigre	Orthodox	Secondory Education	501-1000	Urban	Female	7-12 months	Yes		Yes	Immediately after delivery	7-12 months	6-10 times	No		Yes	6months	Yes	6months	no				No			Good knowledge	Unfavourable	2017-03-04	Term	Yes	Yes	Health facility	Health Professional	SVD	Nothing	yes	25-34	secondory	Exclusive breast feeding
Suhul Hospital	25-34	Married	Tigre	Orthodox	Primary Education	501-1000	Urban	Female	7-12 months	Yes		Yes	Immediately after delivery	7-12 months	6-10 times	No		Yes	6months	Yes	6months	no				No			Good knowledge	Favourable	2017-03-04	Term	Yes	Yes	Health facility	Health Professional	SVD	Nothing	yes	25-34	primary education	Exclusive breast feeding
Suhul Hospital	25-34	Married	Tigre	Orthodox	Primary Education	501-1000	Urban	Male	7-12 months	Yes		Yes	Immediately after delivery	7-12 months	6-10 times	No		Yes	6months	Yes	6months	no				No			Good knowledge	Unfavourable	2017-03-04	Term	Yes	Yes	Health facility	Health Professional	SVD	Nothing	yes	25-34	primary education	Exclusive breast feeding
Suhul Hospital	25-34	Married	Tigre	Orthodox	Primary Education	501-1000	Urban	Male	7-12 months	Yes		Yes	Immediately after delivery	7-12 months	6-10 times	No		Yes	6months	Yes	6months	no				No			Good knowledge	Favourable	2017-03-04	Term	Yes	Yes	Health facility	Health Professional	Instrumental Delivery	Nothing	yes	25-34	primary education	Exclusive breast feeding
Suhul Hospital	25-34	Married	Tigre	Orthodox	Primary Education	501-1000	Urban	Female	7-12 months	Yes		Yes	Immediately after delivery	7-12 months	6-10 times	No		Yes	6months	Yes	6months	no				No			Good knowledge	Favourable	2017-03-04	Term	Yes	Yes	Health facility	Health Professional	SVD	Nothing	yes	25-34	primary education	Exclusive breast feeding
Suhul Hospital	25-34	Married	Tigre	Orthodox	Primary Education	501-1000	Urban	Female	7-12 months	Yes		Yes	Immediately after delivery	7-12 months	6-10 times	No		Yes	6months	Yes	6months	no				No			Good knowledge	Unfavourable	2017-03-04	Term	Yes	Yes	Health facility	Health Professional	SVD	Nothing	yes	25-34	primary education	Exclusive breast feeding
Suhul Hospital	15-24	Married	Tigre	Orthodox	Secondory Education	501-1000	Urban	Female	7-12 months	Yes		Yes	Immediately after delivery	7-12 months	6-10 times	No		Yes	6months	Yes	6months	no				No			Good knowledge	Favourable	2017-01-02	Term	Yes	Yes	Health facility	Health Professional	Instrumental Delivery	Nothing	yes	15-24	secondory	Exclusive breast feeding
Suhul Hospital	25-34	Married	Tigre	Orthodox	Primary Education	501-1000	Rural	Female	7-12 months	Yes		Yes	Immediately after delivery	7-12 months	6-10 times	No		Yes	6months	Yes	6months	no				No			Good knowledge	Unfavourable	2017-03-04	Term	Yes	Yes	Health facility	Health Professional	SVD	Nothing	yes	25-34	primary education	Exclusive breast feeding
Suhul Hospital	35-44	Married	Tigre	Orthodox	Read and write	>=1001	Urban	Male	7-12 months	Yes		Yes	Immediately after delivery	7-12 months	6-10 times	No		Yes	6months	Yes	6months	no				No			Good knowledge	Favourable	2017-01-02	Term	Yes	Yes	Health facility	Health Professional	SVD	Nothing	yes	>=35	no formal education	Exclusive breast feeding
Suhul Hospital	25-34	Married	Tigre	Orthodox	Primary Education	501-1000	Urban	Male	7-12 months	Yes		Yes	Immediately after delivery	7-12 months	6-10 times	No		Yes	6months	Yes	6months	no				No			Good knowledge	Unfavourable	2017-01-02	Term	Yes	Yes	Health facility	Health Professional	SVD	Nothing	yes	25-34	primary education	Exclusive breast feeding
Suhul Hospital	25-34	Married	Tigre	Orthodox	Primary Education	501-1000	Urban	Female	7-12 months	Yes		Yes	Immediately after delivery	0-6 months	6-10 times	No		Yes	6months	Yes	6months	no				No			Good knowledge	Favourable	2017-03-04	Term	Yes	Yes	Health facility	Health Professional	SVD	Nothing	yes	25-34	primary education	Exclusive breast feeding
Suhul Hospital	25-34	Married	Amhara	Orthodox	No formal Education	<=500	Urban	Male	7-12 months	Yes		Yes	within 30minutes after delivery	7-12 months	6-10 times	No		Yes	6months	Yes	6months	no				No			Good knowledge	Favourable	2017-03-04	Preterm	Yes	No	Health facility	Health Professional	SVD	Nothing	yes	25-34	no formal education	Exclusive breast feeding
Suhul Hospital	25-34	Married	Tigre	Orthodox	Diploma and more	>=1001	Urban	Female	6 months	Yes		Yes	Immediately after delivery	0-6 months	Frequent and on demand	No		Yes	6months	Yes	6months	no				No			Good knowledge	Unfavourable	2017-01-02	Term	Yes	Yes	Health facility	Health Professional	SVD	Nothing	yes	25-34	more than secondory	Exclusive breast feeding
Suhul Hospital	35-44	Married	Tigre	Orthodox	Diploma and more	>=1001	Urban	Male	6 months	Yes		Yes	Immediately after delivery	0-6 months	Frequent and on demand	No		Yes	6months	Yes	6months	no				No			Good knowledge	Favourable	2017-01-02	Term	Yes	No	Health facility	Health Professional	SVD	Nothing	yes	>=35	more than secondory	Exclusive breast feeding
Suhul Hospital	15-24	Married	Tigre	Orthodox	Primary Education	<=500	Urban	Female	6 months	Yes		Yes	Immediately after delivery	0-6 months	Frequent and on demand	No		Yes	6months	Yes	6months	no				No			Good knowledge	Favourable	2017-01-02	Term	Yes	Yes	Health facility	Health Professional	SVD	Nothing	yes	15-24	primary education	Exclusive breast feeding
Suhul Hospital	25-34	Married	Tigre	Orthodox	Primary Education	>=1001	Urban	Female	7-12 months	Yes		Yes	Immediately after delivery	7-12 months	Frequent and on demand	No		No	6months	Yes	6months	Yes	Thin porridge	Illness of the child	4-6 months	No			Good knowledge	Favourable	2017-03-04	Term	Yes	Yes	Health facility	Health Professional	SVD	Nothing	yes	25-34	primary education	Mixed feeding
Suhul Hospital	35-44	Single	Tigre	Orthodox	No formal Education	<=500	Rural	Female	7-12 months	No	Fear of Divorce	Yes	within 1hour after delivery	7-12 months	Frequent and on demand	No		No		Yes	6months	Yes	Water	Illness of the child	1-3 months	No			Good knowledge	Favourable	>=5	Term	Yes	No	Health facility	Health Professional	SVD	Nothing	no	>=35	no formal education	Mixed feeding
Suhul Hospital	15-24	Married	Amhara	Orthodox	Secondory Education	>=1001	Urban	Male	7-12 months	Yes		Yes	within 30minutes after delivery	7-12 months	Frequent and on demand	No		Yes	6months	Yes	6months	no				No			Good knowledge	Favourable	2017-01-02	Term	Yes	Yes	Health facility	Health Professional	SVD	Nothing	yes	15-24	secondory	Exclusive breast feeding
Suhul Hospital	25-34	Married	Tigre	Muslim	Secondory Education	>=1001	Urban	Male	7-12 months	Yes		No				No		No		Yes	6months	no				Yes	Commercially prepared foods	Fear of HIV transmission	Poor knowledge	Unfavourable	2017-01-02	Term	Yes	Yes	Health facility	Health Professional	SVD	Nothing	no	25-34	secondory	Exclusive replacement feeding
Suhul Hospital	25-34	Married	Tigre	Orthodox	Primary Education	>=1001	Urban	Female	7-12 months	Yes		Yes	within 1hour after delivery	7-12 months	Frequent and on demand	No		Yes	6months	Yes	6months	no				No			Good knowledge	Unfavourable	2017-01-02	Term	Yes	Yes	Health facility	Health Professional	C/S	Nothing	yes	25-34	primary education	Exclusive breast feeding
Suhul Hospital	25-34	Married	Tigre	Catholic	Read and write	>=1001	Urban	Female	7-12 months	Yes		Yes	within 1hour after delivery	7-12 months	Frequent and on demand	No		Yes	6months	Yes	6months	no				No			Good knowledge	Favourable	2017-03-04	Term	Yes	Yes	Health facility	Health Professional	Instrumental Delivery	Nothing	yes	25-34	no formal education	Exclusive breast feeding
Suhul Hospital	35-44	Married	Tigre	Orthodox	No formal Education	<=500	Rural	Male	7-12 months	No	Fear of Divorce	Yes	within 1hour after delivery	7-12 months	Frequent and on demand	No		Yes	6months	Yes	6months	no				No			Good knowledge	Unfavourable	>=5	Term	Yes	Yes	Health facility	Health Professional	SVD	Nothing	yes	>=35	no formal education	Exclusive breast feeding
Suhul Hospital	25-34	Divorced	Tigre	Orthodox	Primary Education	501-1000	Urban	Female	6 months	Yes		Yes	Immediately after delivery	0-6 months	Frequent and on demand	No		Yes	6months	Yes	6months	no				No			Good knowledge	Favourable	2017-01-02	Term	Yes	Yes	Health facility	Health Professional	SVD	Nothing	yes	25-34	primary education	Exclusive breast feeding
Suhul Hospital	25-34	Married	Tigre	Orthodox	Diploma and more	>=1001	Urban	Female	6 months	Yes		Yes	within 1hour after delivery	0-6 months	6-10 times	No		Yes	6months	Yes	6months	no				No			Good knowledge	Favourable	2017-01-02	Term	Yes	Yes	Health facility	Health Professional	SVD	Nothing	yes	25-34	more than secondory	Exclusive breast feeding
Suhul Hospital	25-34	Married	Tigre	Orthodox	Secondory Education	>=1001	Urban	Female	7-12 months	Yes		Yes	within 1hour after delivery	7-12 months	Frequent and on demand	No		Yes	6months	Yes	6months	no				No			Good knowledge	Favourable	2017-01-02	Term	Yes	Yes	Health facility	Health Professional	SVD	Nothing	yes	25-34	secondory	Exclusive breast feeding
Suhul Hospital	25-34	Married	Tigre	Orthodox	Read and write	>=1001	Urban	Female	7-12 months	Yes		Yes	within 30minutes after delivery	7-12 months	Frequent and on demand	No		Yes	6months	Yes	6months	no				No			Good knowledge	Favourable	2017-03-04	Term	Yes	Yes	Health facility	Health Professional	SVD	Nothing	yes	25-34	no formal education	Exclusive breast feeding
Suhul Hospital	15-24	Married	Tigre	Orthodox	Secondory Education	501-1000	Urban	Female	6 months	Yes		Yes	Immediately after delivery	0-6 months	Frequent and on demand	No		Yes	6months	Yes	6months	no				No			Good knowledge	Unfavourable	2017-01-02	Term	Yes	No	Health facility	Health Professional	SVD	Nothing	yes	15-24	secondory	Exclusive breast feeding
Suhul Hospital	25-34	Single	Tigre	Orthodox	Primary Education	501-1000	Urban	Female	7-12 months	Yes		Yes	within 1hour after delivery	7-12 months	Frequent and on demand	No		Yes	6months	Yes	6months	no				No			Good knowledge	Favourable	2017-01-02	Term	Yes	Yes	Health facility	Health Professional	SVD	Nothing	yes	25-34	primary education	Exclusive breast feeding
Suhul Hospital	25-34	Married	Amhara	Orthodox	No formal Education	>=1001	Urban	Female	7-12 months	Yes		Yes	Immediately after delivery	7-12 months	Frequent and on demand	No	milk didn't come in yet	Yes	6months	Yes	6months	no				No			Good knowledge	Unfavourable	2017-01-02	Term	Yes	Yes	Health facility	Health Professional	SVD	Nothing	yes	25-34	no formal education	Exclusive breast feeding
Suhul Hospital	25-34	Single	Tigre	Orthodox	Primary Education	501-1000	Urban	Female	7-12 months	Yes		Yes	within 1hour after delivery	7-12 months	Frequent and on demand	No		Yes	6months	Yes	6months	no				No			Good knowledge	Favourable	2017-01-02	Preterm	Yes	Yes	Health facility	Health Professional	SVD	Nothing	yes	25-34	primary education	Exclusive breast feeding
Suhul Hospital	25-34	Married	Tigre	Orthodox	No formal Education	>=1001	Urban	Male	7-12 months	Yes		Yes	Immediately after delivery	0-6 months	Frequent and on demand	No		Yes	6months	Yes	6months	no				No			Good knowledge	Favourable	2017-01-02	Term	Yes	Yes	Health facility	Health Professional	SVD	Nothing	yes	25-34	no formal education	Exclusive breast feeding
Suhul Hospital	25-34	Divorced	Tigre	Orthodox	Primary Education	501-1000	Urban	Female	6 months	No	Stigma and discrimination	Yes	within 1hour after delivery	0-6 months	Frequent and on demand	No		Yes	6months	Yes	6months	no				No			Good knowledge	Favourable	2017-01-02	Term	Yes	Yes	Health facility	Health Professional	SVD	Nothing	yes	25-34	primary education	Exclusive breast feeding
Suhul Hospital	25-34	Married	Tigre	Muslim	Primary Education	>=1001	Urban	Female	7-12 months	Yes		Yes	Immediately after delivery	7-12 months	Frequent and on demand	No		Yes	6months	Yes	6months	no				No			Good knowledge	Favourable	>=5	Term	Yes	Yes	Health facility	Health Professional	SVD	Nothing	yes	25-34	primary education	Exclusive breast feeding
Suhul Hospital	25-34	Married	Tigre	Orthodox	No formal Education	>=1001	Urban	Female	7-12 months	Yes		Yes	within 1hour after delivery	7-12 months	Frequent and on demand	No		Yes	6months	Yes	6months	no				No			Good knowledge	Unfavourable	>=5	Term	Yes	Yes	Health facility	Health Professional	C/S	Nothing	yes	25-34	no formal education	Exclusive breast feeding
Suhul Hospital	25-34	Married	Tigre	Orthodox	Secondory Education	>=1001	Urban	Male	6 months	Yes		Yes	Immediately after delivery	0-6 months	Frequent and on demand	No		Yes	6months	Yes	6months	no				No			Good knowledge	Favourable	2017-01-02	Term	Yes	Yes	Health facility	Health Professional	SVD	Nothing	yes	25-34	secondory	Exclusive breast feeding
Suhul Hospital	25-34	Married	Tigre	Orthodox	Secondory Education	>=1001	Urban	Female	7-12 months	Yes		Yes	Immediately after delivery	7-12 months	Frequent and on demand	No		Yes	6months	Yes	6months	no				No			Good knowledge	Favourable	2017-03-04	Term	Yes	Yes	Health facility	Health Professional	SVD	Nothing	yes	25-34	secondory	Exclusive breast feeding
Suhul Hospital	25-34	Married	Tigre	Orthodox	Secondory Education	>=1001	Urban	Male	7-12 months	Yes		Yes	Immediately after delivery	7-12 months	Frequent and on demand	No		Yes	6months	Yes	6months	no				No			Good knowledge	Favourable	2017-01-02	Term	Yes	Yes	Health facility	Health Professional	SVD	Nothing	yes	25-34	secondory	Exclusive breast feeding
Suhul Hospital	25-34	Married	Tigre	Orthodox	Primary Education	>=1001	Urban	Male	7-12 months	Yes		Yes	within 1hour after delivery	7-12 months	Frequent and on demand	No		Yes	6months	Yes	6months	no				No			Good knowledge	Favourable	2017-03-04	Term	Yes	Yes	Health facility	Health Professional	SVD	Nothing	yes	25-34	primary education	Exclusive breast feeding
Suhul Hospital	25-34	Single	Tigre	Orthodox	Primary Education	>=1001	Urban	Male	6 months	Yes		Yes	within 1hour after delivery	0-6 months	Frequent and on demand	No		Yes	6months	Yes	6months	no				No			Good knowledge	Favourable	2017-01-02	Term	Yes	Yes	Health facility	Health Professional	SVD	Nothing	yes	25-34	primary education	Exclusive breast feeding
Suhul Hospital	25-34	Married	Tigre	Orthodox	Secondory Education	>=1001	Urban	Female	7-12 months	Yes		Yes	Immediately after delivery	7-12 months	Frequent and on demand	No		No		Yes	6months	Yes	Thin porridge	milk was not coming out	4-6 months	No			Good knowledge	Unfavourable	2017-01-02	Term	Yes	Yes	Health facility	Health Professional	SVD	Nothing	no	25-34	secondory	Mixed feeding
Suhul Hospital	25-34	Single	Tigre	Orthodox	Secondory Education	>=1001	Urban	Female	6 months	Yes		Yes	within 1hour after delivery	0-6 months	Frequent and on demand	No		Yes	6months	Yes	6months	no				No			Good knowledge	Favourable	2017-01-02	Term	Yes	Yes	Health facility	Health Professional	SVD	Nothing	yes	25-34	secondory	Exclusive breast feeding
Suhul Hospital	35-44	Married	Tigre	Muslim	Primary Education	>=1001	Urban	Male	6 months	Yes		Yes	Immediately after delivery	0-6 months	Frequent and on demand	No		No		Yes	6months	Yes	Water	Illness of the child	4-6 months	No			Poor knowledge	Unfavourable	2017-03-04	Term	Yes	Yes	Health facility	Health Professional	SVD	Nothing	no	>=35	primary education	Mixed feeding
Suhul Hospital	25-34	Divorced	Tigre	Orthodox	Secondory Education	>=1001	Urban	Female	7-12 months	Yes		No				No		No		Yes	6months	no				Yes	Commercially prepared foods	Fear of HIV transmission	Poor knowledge	Favourable	2017-01-02	Term	Yes	Yes	Health facility	Health Professional	SVD	Nothing	no	25-34	secondory	Exclusive replacement feeding
Suhul Hospital	15-24	Divorced	Tigre	Orthodox	Primary Education	501-1000	Urban	Male	7-12 months	Yes		Yes	Immediately after delivery	7-12 months	Frequent and on demand	No		Yes	6months	Yes	6months	no				No			Good knowledge	Favourable	2017-03-04	Term	Yes	Yes	Health facility	Health Professional	SVD	Nothing	yes	15-24	primary education	Exclusive breast feeding
Suhul Hospital	25-34	Married	Amhara	Orthodox	Secondory Education	>=1001	Urban	Female	7-12 months	Yes		Yes	within 1hour after delivery	0-6 months	Frequent and on demand	No		Yes	6months	Yes	6months	no				No			Good knowledge	Favourable	2017-03-04	Term	Yes	Yes	Health facility	Health Professional	SVD	Nothing	yes	25-34	secondory	Exclusive breast feeding
Suhul Hospital	25-34	Married	Tigre	Orthodox	Primary Education	>=1001	Urban	Male	7-12 months	Yes		Yes	within 1hour after delivery	7-12 months	Frequent and on demand	No		Yes	6months	Yes	6months	no				No			Good knowledge	Favourable	2017-01-02	Term	Yes	Yes	Health facility	Health Professional	SVD	Nothing	yes	25-34	primary education	Exclusive breast feeding
Suhul Hospital	25-34	Single	Tigre	Muslim	Secondory Education	>=1001	Urban	Female	7-12 months	Yes		Yes	Immediately after delivery	7-12 months	Frequent and on demand	No		Yes	6months	Yes	6months	no				No			Good knowledge	Favourable	2017-01-02	Term	Yes	Yes	Health facility	Health Professional	SVD	Nothing	yes	25-34	secondory	Exclusive breast feeding
Suhul Hospital	35-44	Married	Tigre	Orthodox	Secondory Education	>=1001	Urban	Male	6 months	Yes		Yes	within 1hour after delivery	0-6 months	Frequent and on demand	No		Yes	6months	Yes	6months	no				No			Good knowledge	Favourable	2017-03-04	Term	Yes	Yes	Health facility	Health Professional	SVD	Nothing	yes	>=35	secondory	Exclusive breast feeding
Suhul Hospital	15-24	Divorced	Tigre	Orthodox	Secondory Education	501-1000	Urban	Female	7-12 months	Yes		Yes	within 1hour after delivery	7-12 months	Frequent and on demand	No		Yes	6months	Yes	6months	no				No			Good knowledge	Favourable	2017-01-02	Term	Yes	Yes	Health facility	Health Professional	SVD	Nothing	yes	15-24	secondory	Exclusive breast feeding
